# Supplementary material for: Genomic Epidemiology of Antimalarial Drug Resistance in Plasmodium falciparum in Southern China
Source: Front Cell Infect Microbiol. 2021 Jan 8;10:610985. doi: 10.3389/fcimb.2020.610985 (PMC7820777; doi:10.3389/fcimb.2020.610985)
Supplement: Supplementary file 3 [file Table_1.xlsx]

## Sheet: Raw SNPs data of samples from S
SNP	1	2	3	4	5	6	7	8	9	10	11	12	13	14	15	16	17	18	19	20	21	22	23	24	25	26	27	28	29	30	31	32	33	34	35	36	37	38	39	40	41	42	43	44	45	46	47	48	49
MAL1:93384	N	N	N	N	N	N	N	N	N	N	N	N	N	N	N	N	N	N	N	N	N	N	N	N	N	N	N	N	N	N	N	N	N	N	N	N	N	N	N	N	N	N	N	N	G	N	N	N	N
MAL1:94063	N	N	N	N	N	N	N	N	N	N	N	C	N	N	N	N	N	N	N	N	N	N	N	N	N	N	N	N	N	N	N	N	N	C	N	N	C	N	N	N	N	C	N	N	C	N	C	C	N
MAL1:95663	N	N	N	N	N	N	N	N	N	N	N	N	N	N	N	N	N	N	C	N	N	T	N	N	N	N	N	N	T	T	N	N	N	T	N	N	T	N	N	N	N	N	N	N	N	N	T	T	T
MAL1:96072	N	N	N	N	N	N	N	N	N	N	N	N	N	N	N	N	N	N	N	N	N	N	N	N	N	N	N	N	N	N	N	N	N	N	N	N	N	N	N	N	N	N	N	N	G	N	G	N	N
MAL1:99101	N	N	N	A	N	N	N	N	N	N	N	N	N	N	N	N	N	N	N	N	N	N	N	N	N	N	N	N	N	N	N	N	N	N	N	N	N	N	N	N	N	N	N	N	N	N	N	N	N
MAL1:100563	N	N	N	N	N	N	N	N	G	N	N	N	N	N	N	N	N	N	N	N	N	N	G	G	N	N	G	G	G	G	N	N	N	N	N	N	G	G	N	N	N	G	N	N	G	N	G	G	G
MAL1:102425	N	N	N	T	N	T	N	N	N	N	N	T	N	N	T	T	T	N	N	N	N	N	N	N	N	N	N	N	T	N	N	N	N	N	N	N	N	N	N	N	N	N	N	N	T	N	N	N	T
MAL1:105388	G	N	N	N	N	G	G	N	G	N	G	G	G	G	N	N	G	N	N	G	G	G	N	N	N	N	N	G	N	G	G	G	G	G	N	N	N	G	G	N	N	G	N	N	G	N	G	G	G
MAL1:107555	G	G	N	G	N	G	G	N	G	G	G	G	G	G	N	G	G	N	N	G	G	G	N	N	G	N	N	G	G	G	G	G	G	G	N	G	G	G	G	N	G	G	N	N	G	N	G	G	G
MAL1:107751	N	N	N	T	N	T	N	T	T	N	T	N	N	T	N	N	C	N	N	T	T	N	N	N	N	N	N	N	N	T	T	T	N	T	N	C	N	T	N	N	N	C	N	N	N	N	T	T	T
MAL1:107858	A	A	N	A	N	A	A	N	A	A	A	A	A	N	A	N	A	N	N	A	N	N	N	N	N	N	N	N	N	A	A	N	N	N	N	A	A	A	N	N	N	A	N	N	A	N	A	A	A
MAL1:107907	G	G	N	G	N	G	G	N	G	G	G	G	G	G	G	G	G	N	N	G	G	G	N	N	G	G	G	G	C	G	G	G	G	G	N	G	N	G	G	G	G	G	N	G	G	G	G	G	G
MAL1:108055	N	N	N	N	N	T	N	N	N	N	N	N	C	C	N	N	N	N	N	N	N	C	N	N	C	N	N	N	N	N	N	N	N	N	N	N	N	N	N	N	N	N	N	N	T	T	T	T	T
MAL1:108234	N	N	T	G	N	G	G	N	G	G	G	G	N	G	N	N	G	N	N	G	N	N	N	N	T	N	G	G	G	G	G	N	N	N	N	N	N	G	G	N	N	G	N	N	G	G	N	N	N
MAL1:108527	N	N	C	C	N	C	N	N	N	C	C	N	N	C	N	N	N	N	N	N	C	C	N	N	C	C	C	C	C	C	C	C	C	C	N	N	C	C	C	N	N	C	N	N	C	C	C	N	C
MAL1:111584	N	N	N	N	N	N	N	N	N	N	G	N	N	N	N	N	N	N	N	N	N	N	N	N	N	N	N	N	N	N	N	N	N	N	N	N	N	N	N	N	N	N	N	N	G	N	N	N	G
MAL1:114793	N	N	N	N	N	N	N	N	N	N	N	N	N	N	N	N	N	N	N	N	N	N	N	N	N	N	N	N	N	N	N	N	N	N	N	N	N	N	N	N	N	N	N	N	N	N	N	N	N
MAL1:115844	N	C	N	C	N	G	N	C	G	C	N	C	C	C	N	N	C	N	N	G	C	C	N	C	C	C	N	N	C	N	N	N	N	N	N	N	N	C	C	C	N	N	N	N	N	N	N	N	N
MAL1:120474	N	N	N	N	N	N	N	T	N	N	N	N	N	N	N	N	N	N	N	N	T	T	N	N	N	T	N	T	N	T	T	N	N	N	N	N	N	T	N	N	N	N	T	N	N	N	N	N	N
MAL1:120726	N	N	N	T	N	T	N	N	N	N	T	N	N	N	N	N	T	N	N	N	T	T	N	N	N	N	N	N	T	N	T	T	N	T	N	T	N	T	N	N	N	N	N	N	N	N	T	N	N
MAL1:120938	C	N	N	N	N	N	N	N	C	C	C	C	C	C	N	N	C	N	A	N	N	N	N	N	N	N	N	N	N	N	N	N	N	C	N	N	N	C	N	N	N	N	N	N	C	C	N	C	C
MAL1:123642	N	T	N	N	N	N	N	A	N	T	N	N	N	N	N	T	N	N	N	N	N	T	N	N	N	N	N	N	T	T	N	T	N	T	N	T	N	T	N	N	N	N	N	N	N	N	N	N	T
MAL1:124967	N	N	N	C	C	C	C	N	N	C	C	N	N	C	N	N	C	N	C	N	N	C	N	N	N	C	C	C	N	C	C	C	N	C	N	N	C	C	N	N	N	C	C	N	C	N	C	N	C
MAL1:125103	N	N	N	N	N	N	N	N	N	N	N	N	N	N	G	N	N	N	N	N	N	N	G	G	N	N	N	N	N	N	N	N	N	N	N	N	N	N	N	G	N	N	N	G	N	A	A	A	N
MAL1:125538	C	C	N	N	N	N	N	N	N	N	N	N	N	C	C	C	N	T	N	N	C	N	N	N	N	C	N	C	C	N	C	C	C	N	N	C	N	C	C	C	N	N	N	N	N	N	C	C	N
MAL1:128017	N	N	N	N	N	T	N	N	N	N	T	N	N	T	N	N	N	N	N	T	T	T	A	N	N	N	N	N	N	T	T	T	N	T	A	N	N	T	N	N	N	N	N	N	T	T	T	T	T
MAL1:128119	N	T	N	T	N	N	T	N	T	T	T	N	N	T	N	N	T	N	N	N	T	T	T	N	N	N	N	T	T	T	T	T	T	T	T	T	T	T	N	N	T	N	T	N	T	T	T	T	T
MAL1:130355	C	C	T	C	C	C	C	N	C	C	C	C	C	C	N	C	C	N	N	C	N	C	C	N	N	N	N	C	C	C	C	C	C	C	C	C	N	C	N	N	N	C	C	N	C	C	C	C	C
MAL1:130432	N	N	N	N	N	N	N	N	N	N	N	N	N	N	N	N	N	T	N	N	N	N	N	N	N	N	N	N	N	N	N	N	N	N	N	N	N	N	N	N	N	N	N	N	N	N	T	T	T
MAL1:130477	N	N	N	A	N	N	N	T	N	N	N	N	N	N	A	A	N	N	N	N	N	N	N	N	N	N	N	N	N	N	A	N	N	N	N	N	N	N	N	N	N	N	N	N	N	N	N	N	N
MAL1:130573	C	N	N	C	N	C	C	N	N	C	N	N	C	C	N	N	C	N	N	N	C	C	N	C	C	N	C	C	N	N	C	C	N	C	N	N	N	N	C	C	N	N	N	N	N	T	T	T	C
MAL1:130701	T	T	N	T	T	T	T	C	T	T	T	T	T	T	N	T	T	N	N	T	T	T	T	N	N	T	T	T	T	T	T	T	T	T	T	N	T	T	T	N	T	T	T	T	T	T	T	T	T
MAL1:130890	N	N	N	N	N	N	N	N	N	N	N	N	N	N	N	N	N	N	N	N	N	N	N	N	N	N	N	N	N	N	N	N	N	N	N	N	N	N	N	N	N	N	N	N	N	N	G	N	N
MAL1:130934	N	N	N	N	N	N	N	N	N	N	N	N	N	N	N	N	N	N	N	N	N	N	N	N	N	N	N	N	N	N	N	N	N	N	N	N	N	N	N	N	N	N	N	N	N	N	N	N	N
MAL1:132771	N	N	N	T	N	T	N	T	T	T	T	N	N	T	N	N	T	N	N	N	N	T	T	N	N	T	N	N	N	N	T	T	N	T	N	N	N	T	T	N	N	T	T	N	T	T	T	T	T
MAL1:132975	N	N	N	T	N	T	N	N	N	N	N	N	N	T	N	N	N	N	N	N	N	N	N	N	N	N	N	N	N	N	T	N	T	T	N	N	N	T	T	N	N	T	T	N	T	T	T	T	T
MAL1:134726	N	N	T	T	N	T	N	N	N	N	T	N	N	T	N	N	T	N	N	T	N	N	T	N	N	N	N	N	N	T	N	N	N	N	N	N	N	T	N	N	N	N	N	N	T	T	T	T	T
MAL1:135493	T	N	N	T	N	N	N	C	T	N	N	N	N	N	N	N	N	T	N	N	N	N	N	N	N	N	N	N	N	N	T	N	N	T	N	N	N	N	N	N	N	N	N	N	T	T	T	T	T
MAL1:135728	N	N	N	N	N	N	N	N	N	N	N	N	N	N	N	N	N	N	N	N	N	N	N	N	N	N	N	N	N	N	N	N	N	N	N	N	N	N	N	N	N	N	N	N	G	N	G	G	G
MAL1:135949	N	N	N	C	N	C	N	N	N	N	N	N	N	C	N	N	N	N	N	N	C	C	C	N	N	N	N	N	N	N	C	C	C	C	N	N	N	N	N	N	N	C	N	N	C	C	C	C	C
MAL1:136207	N	C	N	N	N	T	N	N	N	N	T	N	N	T	N	N	T	N	N	N	N	N	N	N	N	N	N	N	N	N	T	N	N	N	N	N	N	T	N	N	N	T	N	N	T	T	T	T	T
MAL1:136399	N	N	N	N	N	N	N	N	N	N	C	N	N	N	N	N	N	N	N	N	N	C	C	N	N	N	N	N	N	N	C	N	N	C	N	N	N	C	N	N	N	N	N	N	C	C	C	C	C
MAL1:136511	N	N	N	T	N	N	N	N	N	N	N	N	N	N	N	N	N	N	N	N	N	N	N	C	N	N	N	N	N	N	N	N	N	N	N	N	N	N	N	C	N	N	N	N	T	N	T	N	T
MAL1:136572	N	N	N	N	N	N	N	N	N	N	T	N	N	N	N	N	N	N	N	N	N	T	N	N	N	N	N	N	N	T	T	N	N	T	N	N	N	T	N	N	N	N	N	N	T	T	T	T	T
MAL1:136656	N	G	N	G	N	G	G	N	G	N	G	N	N	G	N	N	G	N	N	N	G	G	G	N	G	G	N	G	G	G	N	N	G	N	N	N	G	G	G	N	G	G	G	N	G	G	G	G	G
MAL1:137016	C	C	N	C	C	C	C	N	C	C	C	C	C	C	N	C	C	N	C	C	C	C	C	N	N	C	C	C	C	C	C	C	C	C	C	C	C	C	N	N	N	C	C	C	C	C	C	C	C
MAL1:137242	N	N	N	G	N	N	N	N	N	N	G	N	N	N	N	N	N	N	N	N	G	G	N	N	N	N	N	N	G	N	G	N	N	G	N	N	N	G	N	N	N	N	G	N	N	G	G	G	G
MAL1:137938	N	N	N	N	N	N	N	N	N	N	T	N	N	N	N	N	N	N	N	N	N	N	N	N	N	N	N	N	N	T	N	N	N	N	N	N	N	N	N	N	N	N	N	N	T	N	T	T	N
MAL1:138084	N	N	N	N	N	N	N	N	N	N	N	N	N	N	N	N	N	N	N	N	N	N	N	N	N	N	N	N	N	N	N	N	N	N	N	N	N	N	N	N	N	N	N	N	T	N	N	N	N
MAL1:138198	C	C	N	C	C	C	C	N	C	C	C	C	C	C	C	C	C	N	C	C	C	C	C	C	C	C	C	C	C	C	N	C	C	C	C	C	C	C	N	N	C	C	C	C	C	C	C	C	C
MAL1:138438	C	C	N	C	C	C	C	N	C	C	C	C	C	C	N	C	C	N	C	C	C	C	C	C	C	C	C	C	C	C	C	C	C	C	C	C	C	C	N	N	C	C	C	C	C	C	C	C	C
MAL1:138637	G	G	N	G	G	G	G	N	G	N	G	G	G	G	N	G	G	N	G	G	G	N	G	N	N	G	G	G	G	G	G	G	G	G	G	G	G	G	N	N	G	G	N	N	G	G	G	G	G
MAL1:139057	N	N	N	N	N	N	N	C	N	N	N	N	N	N	N	N	N	N	N	N	N	N	N	N	N	N	N	N	N	N	N	N	N	N	N	N	N	N	N	N	N	N	N	N	N	N	N	C	C
MAL1:139200	N	N	C	N	N	N	N	N	N	N	N	N	N	N	N	N	N	N	N	N	N	N	N	N	N	N	N	N	N	C	N	N	N	C	N	N	N	N	N	N	N	N	N	N	C	C	C	C	C
MAL1:139372	A	A	A	A	A	A	A	N	A	A	A	A	A	A	N	A	A	N	N	A	A	A	A	N	N	A	N	A	A	A	N	N	A	A	A	A	N	A	A	N	A	A	A	N	A	A	A	A	A
MAL1:140993	G	G	N	G	G	N	N	N	G	N	N	G	G	N	N	N	N	N	N	N	N	N	N	N	N	N	N	N	N	N	N	N	N	N	N	N	N	N	N	N	N	N	N	N	G	N	N	N	N
MAL1:141054	C	C	N	C	C	C	C	A	C	N	C	C	C	N	C	C	C	N	C	C	C	C	N	C	C	C	C	C	N	C	C	C	C	C	N	C	N	N	C	C	C	C	N	C	C	C	C	C	C
MAL1:141292	N	N	N	A	N	A	A	N	A	N	A	N	N	A	N	A	N	N	N	N	A	A	A	A	A	A	A	A	A	A	A	A	A	A	A	A	A	A	A	N	A	A	A	N	A	A	N	N	A
MAL1:141675	G	G	N	G	G	G	N	N	G	G	G	G	G	G	G	G	G	A	G	G	N	N	N	N	N	G	N	G	G	G	G	G	G	G	N	G	N	G	N	N	G	G	N	N	G	G	G	G	G
MAL1:142427	C	C	N	C	C	C	C	N	C	C	C	C	C	C	C	C	C	N	N	C	C	C	C	N	N	C	C	C	C	C	C	C	N	C	C	C	C	C	C	N	N	C	C	N	C	C	C	C	C
MAL1:144028	N	N	N	N	N	N	T	N	N	N	N	N	N	N	N	N	N	N	N	N	N	T	T	N	N	N	N	T	T	T	N	N	N	T	N	T	N	T	N	N	N	T	T	N	T	N	N	N	N
MAL1:144297	N	N	N	N	N	N	N	N	N	N	C	N	N	N	N	C	N	N	N	N	N	N	N	N	N	N	N	N	N	C	N	N	N	C	N	N	N	C	N	N	N	N	N	N	C	C	C	C	C
MAL1:144376	G	N	N	G	G	G	N	A	N	G	N	G	N	G	G	G	G	N	N	G	G	G	G	N	N	N	N	G	G	G	G	G	G	G	G	N	N	G	G	N	N	A	G	N	G	G	G	G	G
MAL1:144464	N	N	N	T	N	N	N	T	N	N	T	N	N	N	N	N	T	N	N	N	N	T	N	N	T	T	N	N	N	T	T	T	N	T	T	N	N	T	N	N	N	T	T	N	N	T	T	T	T
MAL1:145048	N	T	N	T	N	N	N	N	T	T	T	N	N	T	N	T	T	N	N	N	N	T	N	N	N	N	N	N	T	T	T	N	N	T	N	T	N	T	T	N	N	T	N	N	T	T	N	N	N
MAL1:145524	A	N	N	A	A	A	A	N	A	A	A	A	N	A	A	A	A	N	N	A	A	A	A	A	N	A	A	A	A	A	A	A	A	A	A	A	A	A	A	A	A	A	A	A	A	A	N	N	N
MAL1:145749	N	N	N	N	N	N	N	A	N	N	N	N	N	N	N	N	N	N	N	N	N	N	N	N	N	N	N	N	N	N	N	N	N	N	N	N	N	N	N	N	N	N	N	N	T	N	A	N	T
MAL1:145794	A	A	N	A	N	A	A	N	N	A	N	A	N	N	N	A	A	N	N	N	A	A	T	N	N	N	A	A	N	N	T	N	N	T	N	A	A	A	N	N	N	A	N	N	N	N	N	N	A
MAL1:145916	G	G	N	G	N	G	G	N	A	A	A	G	N	A	N	N	G	N	N	N	G	G	G	N	N	N	N	G	A	A	G	G	G	G	G	G	G	G	N	N	N	G	G	N	N	N	G	G	G
MAL1:146551	A	A	N	A	A	A	A	N	A	A	A	A	A	A	A	A	A	N	N	A	A	A	A	A	A	A	A	A	A	A	A	A	A	A	A	A	A	A	A	N	A	A	A	A	A	N	N	N	N
MAL1:148312	G	G	N	G	G	G	G	N	G	G	G	G	G	G	G	G	G	N	N	G	G	G	G	G	N	G	G	G	G	G	G	G	G	G	G	G	G	G	G	N	G	G	G	G	G	G	G	G	G
MAL1:148355	N	A	N	N	N	N	N	N	N	N	N	N	N	N	N	N	N	N	N	N	N	N	N	N	N	N	N	T	N	N	N	N	N	N	N	N	N	N	N	N	N	T	N	N	N	N	N	N	N
MAL1:148543	N	N	N	N	N	N	N	N	N	N	N	N	N	N	N	N	N	N	N	N	N	N	N	N	N	N	N	N	N	N	N	N	N	N	N	N	N	N	N	N	N	N	N	N	C	N	C	C	C
MAL1:148570	N	N	N	N	N	N	N	N	N	N	N	N	N	N	N	N	N	N	N	N	N	N	N	N	N	N	N	N	N	N	N	N	N	N	N	N	N	N	N	N	N	N	N	N	N	N	N	N	C
MAL1:148928	N	N	N	N	N	N	N	N	N	N	N	N	N	N	N	N	N	N	N	N	N	A	N	N	N	N	N	N	A	N	N	N	N	N	N	N	N	A	N	N	N	A	N	N	N	N	N	N	N
MAL1:149002	N	T	N	T	T	N	N	N	T	T	N	T	T	N	N	N	N	N	T	T	T	T	T	T	T	T	T	T	T	T	T	T	T	T	T	T	T	T	T	T	T	T	T	T	T	T	T	T	T
MAL1:149038	T	T	N	T	T	N	N	N	T	T	N	T	T	N	T	T	N	N	N	T	T	T	T	N	N	N	T	T	T	T	T	N	T	T	T	T	T	N	T	T	T	T	T	N	T	T	T	N	T
MAL1:149355	C	C	N	C	N	C	C	N	C	C	C	C	C	C	C	C	C	T	C	C	C	C	C	C	C	C	C	C	C	C	C	C	C	C	C	C	C	C	C	C	C	C	C	N	C	C	C	C	C
MAL1:149487	N	N	N	T	N	T	N	N	N	N	N	N	N	N	N	N	N	N	N	N	N	N	N	N	N	N	N	N	N	N	N	N	N	T	N	N	N	N	N	N	N	N	N	T	N	N	N	N	N
MAL1:149517	C	C	N	N	N	N	C	N	N	N	N	N	N	N	N	N	N	N	N	N	N	N	N	N	N	N	N	N	N	N	N	N	N	N	N	N	N	N	N	C	N	N	N	C	N	N	T	T	N
MAL1:149792	N	N	N	N	N	N	N	N	N	N	N	N	N	N	N	N	N	N	N	N	N	N	N	N	N	N	N	N	N	N	N	N	N	N	N	N	N	N	N	N	N	N	N	N	N	N	N	N	C
MAL1:149832	N	N	N	T	N	T	G	N	G	N	G	N	N	G	N	N	T	N	N	T	N	G	N	N	N	N	N	G	N	T	T	N	N	T	N	N	N	G	T	N	N	G	G	N	N	T	T	T	T
MAL1:150195	N	N	N	T	N	N	N	N	T	T	T	N	N	T	N	N	T	N	N	N	T	T	N	N	N	N	N	N	T	T	T	T	N	T	T	T	N	T	T	N	N	T	T	N	T	T	N	N	N
MAL1:150849	N	N	N	A	N	N	N	N	A	N	A	N	N	N	N	A	N	N	A	A	N	A	N	N	N	G	G	N	A	A	A	N	N	A	A	N	N	G	G	N	N	N	A	N	A	A	A	A	N
MAL1:151035	N	C	N	C	C	N	C	C	C	C	C	C	C	C	C	C	C	N	C	C	C	C	N	N	C	C	C	C	C	C	C	C	N	C	N	N	N	C	C	N	C	C	C	N	C	C	C	C	C
MAL1:151631	N	N	N	N	N	N	N	N	N	N	C	N	N	N	N	N	N	N	N	N	N	C	N	N	N	N	N	N	C	C	C	N	N	C	N	N	N	C	N	N	N	N	N	N	C	N	N	N	C
MAL1:151853	N	T	N	N	N	T	N	A	T	N	T	N	N	N	N	N	N	N	T	N	N	N	N	N	N	N	T	N	T	T	T	T	N	T	T	N	N	T	N	N	N	N	N	N	T	N	T	T	T
MAL1:151962	G	G	N	G	G	G	G	A	G	G	G	G	G	G	G	G	G	N	G	G	G	G	G	N	G	G	G	G	G	G	N	G	G	G	G	G	G	G	G	G	G	G	G	N	G	G	G	G	G
MAL1:152196	N	N	N	N	N	N	N	N	N	N	N	N	N	N	N	N	N	N	N	N	N	N	N	N	N	N	N	N	N	N	N	N	N	N	N	N	N	N	N	N	N	N	N	N	N	N	N	N	C
MAL1:152357	N	N	N	N	N	N	N	N	N	N	N	N	N	N	N	N	N	T	N	N	N	C	N	N	N	N	N	N	N	N	N	N	N	N	N	N	N	N	N	N	N	N	N	N	N	N	N	N	N
MAL1:152675	N	N	N	N	N	N	N	N	N	N	N	N	N	N	N	N	N	N	N	N	N	C	N	N	N	N	N	N	N	N	N	N	N	N	N	N	N	N	N	N	N	N	N	N	C	N	C	C	C
MAL1:154419	C	C	N	C	N	C	C	N	C	C	C	C	C	C	N	C	C	N	C	C	N	C	C	N	N	N	N	C	N	N	C	C	N	C	C	C	N	C	C	N	N	C	N	N	C	C	C	C	C
MAL1:154593	N	N	N	G	N	G	N	N	G	N	G	N	N	G	N	N	N	N	G	G	N	G	N	N	N	N	N	G	N	N	N	N	N	G	N	N	N	G	N	N	N	G	N	N	G	N	G	G	G
MAL1:154766	N	A	N	A	A	A	N	N	A	N	A	N	N	N	N	N	A	N	N	N	N	N	N	N	N	N	N	N	N	N	N	N	N	A	N	N	N	A	N	N	N	A	N	N	A	A	N	N	A
MAL1:154929	N	C	N	N	N	N	N	N	N	N	C	N	N	N	N	N	N	N	N	N	N	N	N	N	N	N	N	N	N	C	N	N	N	C	N	N	N	C	N	N	N	C	N	N	C	N	C	C	C
MAL1:155056	N	N	N	N	N	N	N	N	N	N	N	N	N	N	N	N	T	N	N	N	N	N	N	N	N	N	N	N	N	N	N	N	N	N	N	N	N	T	N	N	N	N	N	N	T	N	N	T	T
MAL1:155515	N	N	N	N	N	N	N	A	N	N	N	N	N	N	N	N	N	N	N	N	N	N	N	N	N	N	N	N	N	N	N	N	N	N	N	N	N	N	N	N	N	N	N	N	A	N	N	N	A
MAL1:155537	N	N	N	N	N	N	N	N	N	C	C	N	N	N	N	N	C	T	N	N	N	N	N	N	N	N	N	N	N	C	N	N	N	N	N	N	N	C	N	N	N	C	N	N	C	N	C	C	C
MAL1:155903	N	N	N	G	N	N	N	G	N	N	G	N	N	N	N	N	N	N	N	N	N	N	N	N	N	N	N	N	N	N	N	N	N	G	N	N	N	G	N	N	N	N	N	N	G	N	N	N	G
MAL1:156129	A	N	N	A	N	N	N	G	A	N	A	A	G	A	N	A	N	A	N	N	N	A	A	N	N	N	A	A	N	A	A	N	N	A	A	N	A	A	A	N	A	A	A	N	A	A	A	A	A
MAL1:156212	N	N	N	N	N	N	C	C	N	N	N	C	C	N	C	N	N	N	N	N	N	N	N	N	N	N	N	N	C	N	N	N	N	N	N	N	N	N	N	N	N	N	N	N	N	N	T	T	N
MAL1:156603	N	T	N	N	N	N	N	N	N	N	T	N	N	N	N	N	N	N	N	N	N	N	N	N	N	N	N	N	N	T	N	N	N	N	N	N	N	N	N	N	N	N	N	N	T	N	T	T	T
MAL1:156973	G	G	N	G	G	G	G	N	G	G	G	G	G	G	G	G	G	N	G	G	G	G	G	G	G	G	G	G	G	G	G	G	G	G	G	G	G	G	G	G	G	G	G	G	G	G	G	G	G
MAL1:157197	N	N	N	N	N	N	N	N	N	N	N	N	N	N	N	N	N	N	N	N	N	N	N	N	N	N	N	N	N	N	N	N	N	N	N	N	N	N	N	N	N	N	N	N	G	N	G	N	G
MAL1:157701	N	N	N	N	N	N	N	N	N	N	T	N	N	N	N	N	N	N	N	N	N	N	N	N	N	N	N	N	T	T	N	N	N	T	N	N	N	T	N	N	N	N	N	N	N	N	T	T	T
MAL1:157873	N	N	N	G	N	G	N	N	G	N	G	N	N	G	N	N	G	N	N	N	G	G	N	N	N	N	N	G	G	N	G	G	N	G	G	G	N	G	N	N	N	G	G	N	G	G	G	G	G
MAL1:157925	N	N	N	C	N	N	N	N	N	N	N	N	N	N	N	N	N	N	N	N	N	N	N	N	N	N	N	N	C	N	N	N	N	C	N	N	N	C	N	N	N	N	N	N	C	N	N	N	N
MAL1:158061	N	N	N	C	N	N	N	N	C	N	C	N	N	N	N	N	C	N	N	N	N	N	N	N	N	N	N	N	N	C	N	N	N	N	N	N	C	C	N	N	N	C	C	N	C	C	C	C	C
MAL1:158130	C	C	N	C	C	N	N	N	C	C	C	C	C	N	N	N	C	N	N	N	C	C	C	N	N	C	C	C	C	C	C	C	N	C	C	C	N	N	C	C	N	C	C	C	C	C	C	C	C
MAL1:158354	N	N	N	N	N	N	N	N	N	N	N	N	N	N	N	N	N	N	N	N	N	N	N	N	N	N	N	N	N	N	N	N	N	N	N	N	N	N	N	N	N	N	N	N	G	G	G	G	G
MAL1:158384	N	N	N	T	N	N	N	N	T	T	N	G	N	N	N	N	N	T	N	T	N	N	N	N	N	N	N	N	N	N	N	N	N	T	N	N	N	T	N	N	N	N	N	N	T	T	T	T	T
MAL1:158521	C	C	N	C	C	N	N	N	C	C	N	C	C	N	N	N	N	N	N	C	C	C	C	N	N	C	C	C	C	C	C	C	C	C	C	C	C	C	C	N	N	C	C	N	C	C	C	C	C
MAL1:158788	G	G	T	G	G	N	N	N	G	G	N	G	N	N	N	N	N	T	N	G	G	G	G	G	N	N	N	N	G	G	G	G	G	G	N	N	G	G	G	G	N	G	G	N	N	N	G	N	N
MAL1:159108	N	N	N	N	N	N	N	N	N	N	N	N	N	N	N	N	N	N	N	N	N	N	T	N	N	N	N	T	N	T	N	N	N	N	N	N	N	T	N	N	N	T	N	N	T	T	T	T	T
MAL1:159186	N	N	N	N	N	N	N	N	N	N	N	N	N	N	N	N	N	N	N	N	N	N	N	N	N	N	T	N	N	N	N	N	N	N	N	N	N	N	N	N	N	N	N	N	N	N	N	N	N
MAL1:159796	A	N	N	N	N	N	N	N	G	N	N	N	N	N	N	N	N	N	N	N	N	N	N	N	N	N	N	N	N	N	A	N	N	N	N	N	N	N	A	N	N	N	N	N	N	N	N	N	N
MAL1:160456	N	T	N	T	N	N	N	N	T	T	N	N	N	N	T	T	N	N	N	N	N	T	T	N	N	N	N	T	T	T	T	N	N	T	N	N	N	T	T	N	N	N	T	N	T	T	T	T	T
MAL1:161748	N	N	N	C	N	N	N	N	C	C	N	C	N	N	C	N	N	N	C	C	N	N	N	N	N	N	N	N	N	N	N	N	N	N	N	N	N	C	N	C	C	C	N	N	C	N	C	N	N
MAL1:162100	N	N	N	T	N	N	N	N	G	G	N	N	N	N	G	N	N	N	N	N	N	G	N	N	N	N	N	N	G	G	N	N	N	N	N	N	N	N	N	N	N	G	N	N	N	N	N	N	T
MAL1:162495	N	N	N	N	N	N	N	N	N	N	N	N	N	N	N	N	N	N	N	N	N	N	N	N	N	N	N	N	N	N	N	N	N	N	N	N	N	N	N	N	N	N	N	N	T	T	T	T	T
MAL1:162708	A	A	N	A	A	A	A	N	A	A	A	A	A	A	A	A	A	N	N	A	N	A	A	N	N	N	N	A	A	N	A	A	N	A	A	A	A	A	N	N	A	A	A	A	A	A	A	A	A
MAL1:162800	C	N	N	C	C	C	C	N	C	N	C	C	C	C	C	C	C	N	C	C	N	C	C	N	N	N	C	C	C	C	C	C	C	C	C	C	C	C	C	N	C	C	C	C	C	C	C	C	C
MAL1:162838	N	N	N	A	A	A	A	G	A	A	N	A	A	N	A	A	A	N	N	A	N	N	N	N	N	N	A	A	A	A	A	N	N	N	N	A	A	A	N	N	A	A	A	A	N	A	N	N	A
MAL1:163246	N	N	N	A	N	N	N	A	N	N	N	N	N	N	N	N	N	N	N	N	N	N	N	N	N	N	N	N	N	N	A	N	N	N	N	N	N	N	A	N	N	N	A	N	A	N	N	N	A
MAL1:163315	N	N	N	G	N	G	N	A	G	N	G	G	N	G	N	N	G	N	N	N	N	G	G	N	N	N	N	N	N	G	G	G	N	N	N	G	N	G	N	N	N	N	N	N	G	G	G	G	G
MAL1:163353	N	C	N	C	N	N	N	N	N	C	N	N	C	N	C	N	N	C	C	C	N	N	N	C	N	N	N	N	N	N	N	N	N	C	N	N	N	N	N	N	N	N	N	N	N	N	N	N	N
MAL1:163380	N	N	N	N	N	T	N	N	T	N	N	T	T	T	N	N	N	N	N	N	N	T	N	N	N	T	N	N	N	N	N	N	N	N	N	N	N	N	N	N	N	N	N	N	T	T	N	N	T
MAL1:163578	N	N	N	N	N	N	N	G	N	N	N	N	N	N	N	N	N	N	A	N	N	N	N	N	N	N	N	N	N	N	N	N	N	A	N	N	N	N	N	N	N	N	N	N	N	N	N	N	N
MAL1:163717	N	N	N	C	N	C	N	N	C	C	C	N	N	C	N	N	C	N	N	N	N	C	N	N	N	N	N	N	N	N	C	N	N	C	N	N	N	C	N	N	N	N	N	N	N	C	C	C	C
MAL1:163905	N	N	N	N	N	N	N	N	N	N	A	N	N	N	N	N	N	N	N	N	N	A	N	N	N	N	N	N	A	A	A	N	N	N	N	A	N	N	N	N	N	N	N	N	N	N	A	A	A
MAL1:164062	N	N	N	T	N	N	N	N	N	N	N	N	N	N	N	N	N	N	N	N	N	N	N	N	N	N	N	N	N	N	N	N	N	N	N	N	N	N	N	N	N	N	N	N	T	T	T	T	T
MAL1:164259	N	N	N	C	N	N	N	N	C	N	C	N	N	N	N	N	N	N	N	N	N	C	C	N	N	N	C	N	N	C	A	N	C	C	N	N	N	C	N	N	C	C	N	N	C	N	C	N	N
MAL1:164908	N	N	N	C	N	N	N	N	C	C	C	N	N	N	N	N	N	N	N	N	N	C	C	N	N	N	N	N	C	C	C	C	N	C	N	C	N	C	C	N	N	N	C	N	C	C	C	C	C
MAL1:165049	N	N	N	T	N	N	N	N	T	N	T	N	N	N	N	T	N	N	N	N	N	T	T	N	N	N	N	T	T	T	T	T	T	T	N	T	N	T	T	N	N	N	T	N	T	T	T	T	T
MAL1:165823	C	N	N	C	C	T	N	N	C	N	C	T	N	T	N	N	T	N	N	N	N	N	N	N	N	C	N	N	C	N	T	N	N	C	N	C	N	C	C	N	C	C	N	N	T	N	T	C	T
MAL1:167050	N	N	N	N	N	N	N	N	N	N	N	N	N	N	N	N	N	N	N	N	N	N	N	N	N	N	N	N	N	N	N	N	N	N	N	N	N	N	N	N	N	N	N	N	A	A	A	A	A
MAL1:167374	N	N	N	A	N	N	N	N	N	N	N	A	N	N	N	N	N	N	N	N	N	A	C	N	N	N	N	N	N	N	A	N	N	A	C	N	N	A	N	N	N	N	C	N	N	A	A	A	A
MAL1:167547	G	N	N	G	N	G	G	G	G	N	G	N	N	N	N	N	N	N	N	G	N	G	N	N	N	N	N	N	G	G	A	N	N	N	N	N	N	G	N	N	N	N	N	N	G	G	G	G	G
MAL1:167617	N	N	N	C	C	C	C	N	C	C	C	C	C	C	C	C	C	N	N	C	N	C	C	N	C	C	C	C	C	C	C	C	N	C	C	C	C	C	N	N	C	C	N	N	N	N	N	N	C
MAL1:167778	N	N	N	N	N	N	N	N	N	N	N	N	N	N	N	N	T	N	N	N	N	N	N	N	N	N	N	N	N	N	N	N	N	N	N	N	N	N	N	N	N	N	N	N	T	T	N	T	N
MAL1:170718	N	A	N	N	N	N	A	N	A	N	A	N	N	A	N	N	N	N	N	N	A	A	A	N	N	N	N	A	A	A	A	N	A	A	N	N	A	A	N	N	A	A	A	N	A	N	N	N	N
MAL1:173635	C	N	N	C	N	C	C	N	C	N	C	C	N	C	N	N	C	N	N	C	N	C	C	N	N	N	N	C	C	C	C	C	C	C	N	N	C	C	N	N	C	N	C	N	C	C	C	C	C
MAL1:174115	A	N	N	A	A	A	N	N	A	A	A	A	N	A	N	A	A	N	N	N	A	A	A	N	N	N	N	N	N	N	A	A	A	A	A	A	A	A	A	A	A	A	N	A	A	A	A	A	A
MAL1:174283	N	N	N	G	N	G	N	N	N	N	N	N	N	N	N	N	N	N	N	G	N	G	G	N	N	N	N	G	G	G	G	G	N	G	N	N	N	G	N	N	N	G	N	N	G	G	G	G	G
MAL1:174324	N	N	N	N	N	N	N	N	N	N	N	N	N	N	N	N	N	N	N	N	N	A	N	N	N	N	N	N	N	N	N	N	N	N	N	N	N	N	N	N	N	N	N	N	N	N	A	A	A
MAL1:174359	N	N	N	N	N	N	N	N	N	N	N	N	N	N	N	N	N	N	N	N	N	N	N	N	N	N	N	N	N	N	A	N	N	N	N	N	N	N	N	N	N	N	N	N	N	N	A	A	A
MAL1:174514	C	C	N	C	C	C	C	N	C	C	C	C	C	C	C	C	C	N	N	C	C	C	C	C	N	C	N	C	C	C	C	C	N	C	C	C	N	C	C	C	C	C	N	C	C	C	C	C	C
MAL1:176303	G	G	N	G	N	G	N	N	G	G	G	G	G	G	G	G	G	N	N	G	G	G	G	G	G	G	G	G	G	G	G	G	N	G	G	G	G	G	G	N	G	G	G	G	G	G	G	G	G
MAL1:178381	G	N	N	G	N	G	N	N	G	N	G	N	G	N	N	G	G	N	N	G	N	G	G	N	N	N	N	G	G	G	G	G	N	G	N	N	N	G	N	N	N	G	G	N	G	G	G	G	G
MAL1:178500	N	N	N	N	N	N	N	N	N	N	N	N	N	N	N	N	N	N	N	N	N	N	N	N	N	N	N	N	N	N	N	N	N	N	N	N	N	N	N	N	N	N	N	N	N	N	A	A	N
MAL1:178566	N	N	N	N	N	N	N	N	N	N	N	N	N	N	N	N	N	G	N	N	N	N	N	N	N	N	N	N	N	N	N	N	N	N	N	N	N	N	N	N	N	N	N	N	N	N	N	G	N
MAL1:178709	T	N	N	C	N	N	N	N	T	N	N	N	N	N	N	N	N	N	N	T	N	T	T	N	N	N	T	N	N	N	T	N	N	C	N	N	N	C	N	N	T	T	T	N	T	N	C	C	C
MAL1:178747	N	N	N	T	N	N	N	N	N	N	N	N	N	N	N	N	N	N	N	N	N	N	N	N	N	N	N	T	N	N	N	N	N	T	N	N	N	T	N	N	N	N	N	N	N	N	N	N	N
MAL1:178961	N	N	N	A	A	N	N	N	N	N	N	N	N	N	N	N	N	N	N	G	N	N	N	N	N	N	N	A	N	N	N	N	N	N	N	N	A	N	N	N	N	G	N	N	G	G	N	N	N
MAL1:178983	N	N	N	N	N	N	N	N	N	N	N	N	N	N	N	N	N	N	N	N	N	N	C	N	N	T	N	C	N	N	N	N	N	C	N	N	C	C	N	N	N	C	N	N	C	C	N	N	C
MAL1:179500	A	A	G	A	A	A	A	N	A	A	A	N	N	G	N	A	A	G	N	A	N	A	A	A	A	A	N	N	N	A	A	N	N	A	A	A	A	A	A	A	A	A	A	N	N	A	A	A	A
MAL1:179582	N	N	A	N	N	N	N	N	N	N	N	N	N	N	N	N	N	N	N	N	N	N	N	N	N	N	N	N	N	N	N	N	N	N	N	N	N	N	N	N	N	N	N	N	N	N	N	N	N
MAL1:179671	A	A	N	A	N	A	A	G	A	N	A	N	N	N	N	N	A	A	N	N	N	A	N	N	N	N	N	N	A	A	A	A	N	A	N	A	N	A	A	N	N	N	N	N	A	N	A	A	A
MAL1:179709	G	N	N	G	G	G	G	N	G	G	G	G	G	G	G	G	G	N	N	G	G	G	G	N	G	G	N	G	G	G	G	G	G	G	G	G	G	N	G	N	N	G	G	G	G	G	G	G	G
MAL1:179972	N	N	N	N	N	N	N	N	N	N	N	N	N	N	N	N	N	N	N	N	N	N	N	N	N	N	N	N	N	N	T	N	N	T	N	N	N	N	N	N	N	N	N	C	N	N	T	T	T
MAL1:180148	C	C	N	C	N	C	N	N	N	N	N	N	N	C	N	N	T	N	N	N	N	C	N	N	N	N	N	N	N	C	C	C	N	C	N	C	N	C	C	N	N	N	C	N	C	C	C	C	C
MAL1:180187	N	N	N	N	N	N	N	A	N	N	N	N	N	N	N	N	N	N	N	N	N	N	N	N	N	N	N	N	N	N	N	N	N	N	N	N	N	N	N	N	N	N	N	N	N	N	N	N	N
MAL1:180269	N	N	N	N	N	N	N	A	N	N	T	N	N	N	N	N	N	N	N	N	N	T	N	N	N	N	N	N	N	N	N	N	N	T	N	N	N	N	N	N	N	N	N	N	N	N	T	T	T
MAL1:180308	N	N	N	N	N	N	N	G	N	N	C	N	N	N	N	N	C	N	N	N	N	N	N	N	N	N	N	N	N	N	N	N	N	N	N	N	N	C	N	N	N	N	N	N	N	N	C	N	N
MAL1:180420	N	N	N	N	N	N	N	G	N	N	N	N	N	N	N	N	N	N	N	N	N	N	N	N	N	N	N	N	N	N	N	N	N	N	N	N	N	N	N	N	N	N	N	N	N	N	A	N	N
MAL1:180452	N	N	N	N	N	N	N	T	N	N	N	N	N	N	N	N	N	N	N	N	N	N	N	N	N	N	N	N	N	N	N	N	N	N	N	N	N	N	N	N	N	N	N	N	C	N	C	C	N
MAL1:180499	C	N	N	C	N	N	C	A	N	C	C	N	N	N	C	N	N	N	C	N	N	C	C	N	C	N	N	N	C	N	N	N	N	C	C	N	C	N	N	N	N	C	C	N	N	N	N	N	N
MAL1:180523	A	N	N	N	A	N	A	N	A	N	A	A	A	N	A	A	A	N	N	N	N	A	A	N	A	N	A	A	A	A	A	A	N	N	A	A	A	A	A	N	A	A	A	A	A	N	N	A	A
MAL1:180563	N	G	N	N	G	N	N	N	G	G	G	N	N	G	G	G	G	N	G	G	G	N	G	G	G	G	G	G	N	G	G	G	G	G	G	G	G	G	G	G	G	N	G	N	G	G	G	G	N
MAL1:180614	N	N	N	N	N	N	N	T	N	N	A	N	N	N	N	N	A	N	N	A	A	A	N	N	N	A	A	A	N	N	A	A	N	N	N	A	N	A	A	A	A	A	A	N	N	N	N	N	N
MAL1:180789	N	N	N	N	N	N	N	N	N	N	G	N	N	N	N	N	N	N	N	N	N	G	N	N	N	N	N	N	N	N	N	N	N	N	N	N	N	N	N	N	N	N	N	N	N	N	N	G	G
MAL1:182794	N	N	N	N	N	N	N	N	N	N	N	N	N	C	N	C	N	N	C	N	N	N	N	N	N	N	N	N	N	N	N	N	N	C	N	N	N	C	N	N	N	N	C	N	N	N	C	N	T
MAL1:183080	N	N	N	N	N	N	N	N	N	N	N	N	N	N	N	N	N	N	N	N	N	N	N	N	N	N	N	N	N	N	N	N	N	N	N	N	N	N	N	N	N	N	N	N	N	N	N	N	N
MAL1:183162	N	N	N	N	N	N	N	C	N	N	N	N	N	N	N	N	N	N	C	C	N	N	N	C	C	C	N	N	N	C	N	N	N	N	N	N	C	N	N	N	N	C	N	C	C	C	C	C	T
MAL1:183218	G	G	N	G	G	G	G	N	G	G	G	G	G	G	G	G	G	N	G	G	G	G	G	N	G	G	G	G	G	G	G	G	G	G	G	G	G	G	G	G	G	G	G	G	G	G	G	G	G
MAL1:183456	N	N	N	G	N	N	N	N	N	N	G	N	N	N	N	T	N	N	N	N	N	G	N	N	N	N	N	N	N	G	N	N	N	N	N	N	N	G	N	N	N	N	N	N	G	G	G	G	G
MAL1:183495	N	A	N	N	N	N	N	N	N	N	N	N	N	N	N	N	N	G	N	N	N	N	N	N	N	N	N	N	N	A	N	N	N	N	N	N	N	N	N	N	N	N	N	N	N	N	A	A	N
MAL1:184092	N	N	N	N	N	N	N	N	N	N	N	N	N	N	T	N	N	N	N	N	N	N	N	N	N	N	N	N	N	N	T	N	N	N	N	N	N	N	N	T	N	N	N	N	N	N	N	N	N
MAL1:190628	A	A	N	N	N	N	N	A	N	A	A	N	N	A	N	N	A	N	N	N	N	A	A	N	N	N	N	A	A	A	A	A	N	A	N	A	N	A	A	N	N	N	A	N	A	A	A	A	A
MAL1:190786	N	N	N	N	N	N	N	N	N	N	N	N	N	N	N	N	N	N	N	N	N	N	N	N	N	N	N	N	N	N	N	N	N	N	N	N	N	N	N	N	N	N	N	N	N	N	N	N	N
MAL1:191761	N	N	N	T	N	N	N	N	N	N	T	N	N	N	N	T	T	N	N	N	N	N	N	C	N	N	N	N	N	N	N	N	N	T	N	N	N	T	N	N	N	N	N	C	T	T	T	T	T
MAL1:192202	N	C	N	N	N	N	N	T	C	C	C	N	N	C	N	N	N	N	N	N	N	C	N	N	N	N	N	C	C	C	N	N	N	C	N	N	C	C	N	N	N	C	C	N	C	C	C	C	C
MAL1:192385	G	G	N	G	N	G	G	G	G	G	G	G	N	G	N	G	G	N	N	G	G	G	N	N	N	N	N	G	N	G	G	G	N	G	G	G	N	G	G	N	N	G	N	N	G	G	G	G	G
MAL1:192426	N	N	N	N	N	N	N	N	N	N	N	N	N	N	N	N	N	N	N	N	N	N	N	N	N	N	N	N	N	N	N	N	N	N	N	N	N	T	N	N	N	N	N	N	T	N	N	N	N
MAL1:193181	C	C	N	C	C	C	C	N	C	C	C	N	C	C	N	C	C	N	N	C	N	C	C	N	N	N	N	C	N	C	C	C	N	C	N	N	C	C	C	N	N	C	C	N	C	C	C	C	C
MAL1:193483	A	A	N	A	N	A	A	N	A	A	A	A	N	A	A	N	A	N	N	A	A	A	A	N	N	N	A	A	A	A	A	A	A	A	A	A	A	A	A	N	A	A	A	A	A	A	A	A	A
MAL1:193537	G	N	N	G	G	G	G	N	N	G	N	N	G	G	G	G	G	N	N	G	N	G	N	N	N	N	G	A	A	G	N	N	N	G	N	A	A	A	G	G	N	G	G	N	G	G	G	G	G
MAL1:193684	N	N	N	N	N	N	N	N	N	N	N	N	N	N	N	N	N	N	N	N	N	N	N	N	N	N	N	N	N	N	N	N	N	N	N	N	N	N	N	N	N	N	N	N	A	N	N	N	A
MAL1:193905	C	C	N	C	C	C	C	N	C	C	C	C	C	C	C	N	C	N	N	C	C	C	C	C	C	N	C	C	C	C	C	C	C	C	C	C	C	C	C	C	C	C	C	C	C	N	C	C	C
MAL1:194301	N	N	T	N	N	N	N	N	N	N	N	N	N	N	N	N	N	N	N	N	N	T	T	N	N	N	N	N	T	N	N	N	N	T	T	T	N	T	N	N	T	T	T	N	N	N	N	N	N
MAL1:194715	C	C	N	C	C	C	C	T	C	C	C	C	C	C	C	C	C	N	N	C	C	C	C	C	C	C	C	C	C	C	C	C	N	C	C	C	C	C	N	N	C	C	C	N	C	C	C	C	C
MAL1:195060	N	N	N	N	N	N	N	N	N	C	N	N	N	N	N	C	N	T	N	C	N	N	N	N	N	N	N	N	N	N	N	N	N	N	N	N	N	N	N	N	N	N	N	N	N	N	C	C	N
MAL1:195269	N	N	N	N	N	C	C	N	C	C	C	N	N	C	N	C	C	N	N	N	N	N	C	C	N	N	C	C	C	N	N	C	C	C	N	C	C	C	C	C	C	C	C	N	N	N	N	N	C
MAL1:195409	N	G	N	N	N	G	N	N	N	G	G	N	N	G	N	N	N	N	N	N	N	G	N	N	N	N	N	N	G	G	G	G	N	G	N	G	N	G	N	N	N	N	N	N	G	N	N	G	G
MAL1:195988	N	N	N	T	N	T	T	A	T	T	T	N	N	T	N	T	T	N	N	T	N	T	T	N	N	T	N	T	T	T	T	T	T	T	N	N	T	T	N	N	N	T	N	N	N	T	T	T	T
MAL1:196172	C	C	N	C	C	C	C	N	N	N	C	C	C	C	C	C	C	C	N	C	N	C	C	C	N	C	C	C	N	N	N	N	N	C	C	C	C	C	C	N	N	C	C	C	C	C	N	N	C
MAL1:196593	N	N	N	N	N	N	N	N	N	N	N	N	N	N	N	N	N	N	N	N	N	N	N	N	N	N	N	N	N	N	N	N	N	N	N	N	N	N	N	N	N	N	N	N	C	C	C	C	C
MAL1:197183	N	N	N	N	N	N	N	A	N	N	G	N	N	G	N	N	N	N	N	N	N	G	N	N	N	N	N	N	N	G	N	G	N	N	N	G	N	N	N	N	N	N	N	N	G	G	G	G	G
MAL1:197212	N	N	N	N	N	N	N	N	N	N	N	N	N	C	N	N	N	N	N	N	N	N	N	N	N	N	N	N	N	N	N	N	N	N	N	N	N	N	N	N	N	N	N	N	N	N	N	N	N
MAL1:197503	N	N	N	T	T	T	N	N	C	N	C	N	N	T	N	N	T	N	N	N	N	N	T	N	N	N	N	T	N	T	T	N	N	T	N	N	N	C	N	N	N	N	N	N	T	N	T	T	T
MAL1:197903	N	N	N	N	N	N	N	N	N	C	C	N	N	N	N	N	N	N	N	N	N	N	N	N	N	N	N	N	N	N	N	N	N	N	N	N	N	N	N	N	N	N	N	N	C	C	C	C	C
MAL1:198331	C	C	N	C	N	C	C	N	C	C	C	C	C	C	C	N	C	N	N	C	C	C	C	C	C	C	C	C	C	C	C	C	C	C	N	C	C	C	C	N	C	C	C	C	C	C	C	C	C
MAL1:198697	T	N	N	T	N	T	C	T	T	N	T	T	N	T	N	T	T	N	N	T	N	T	T	N	N	N	C	T	N	T	T	T	N	T	N	N	N	T	T	N	N	T	T	N	T	N	N	T	T
MAL1:198934	N	N	N	N	N	T	N	C	N	N	T	N	N	N	N	N	T	N	N	N	N	N	N	N	N	N	N	T	N	T	T	N	N	T	N	N	T	T	N	N	N	T	N	N	T	T	N	N	T
MAL1:199204	N	N	N	N	N	N	N	N	N	N	N	G	N	N	N	N	N	N	A	N	N	N	N	N	N	N	N	N	N	N	N	N	N	N	N	N	N	N	N	N	N	N	N	N	N	N	N	N	N
MAL1:199244	C	C	C	C	C	C	C	N	C	C	C	N	C	C	C	C	C	N	N	C	C	C	C	C	C	C	N	C	C	C	C	C	N	C	C	C	C	C	C	C	N	C	C	N	C	N	C	C	C
MAL1:199445	N	N	N	A	N	N	N	N	A	A	A	N	N	A	N	A	N	N	N	N	N	N	A	N	N	N	N	A	N	A	N	N	N	A	N	A	A	A	N	N	N	N	A	N	A	A	A	A	A
MAL1:200819	N	N	N	N	N	N	A	N	N	N	A	N	N	N	N	N	A	N	N	N	N	N	N	N	N	N	N	N	A	A	N	N	N	N	N	N	N	A	A	N	N	N	A	N	A	N	A	A	A
MAL1:201320	C	C	N	C	C	C	N	N	C	C	C	C	N	C	C	C	C	N	N	C	C	C	C	N	N	N	N	C	C	C	C	C	N	C	N	C	N	C	N	N	N	C	C	N	N	N	C	C	C
MAL1:203268	N	N	N	N	N	N	T	N	N	N	T	N	N	T	N	N	N	N	N	N	N	T	N	N	N	N	N	T	T	T	T	N	N	T	N	N	N	T	N	N	N	T	T	N	N	T	T	T	T
MAL1:203403	N	N	N	N	N	N	N	A	N	N	N	N	N	N	N	N	N	N	N	N	N	N	N	N	N	N	N	A	A	A	N	N	N	N	N	N	N	A	N	N	N	N	A	A	N	N	N	N	N
MAL1:204342	N	N	N	C	N	C	N	T	N	N	N	N	N	C	N	N	N	N	N	N	C	C	C	N	C	C	C	C	C	C	C	C	N	C	N	N	C	C	N	N	N	N	C	N	C	C	C	C	C
MAL1:205274	N	N	N	T	T	T	N	N	N	N	T	N	T	T	N	N	T	G	N	N	N	T	T	T	T	N	T	T	T	T	T	T	T	T	T	N	N	N	N	N	N	N	T	N	T	T	T	N	T
MAL1:205304	G	G	G	G	G	G	N	N	G	G	G	G	N	G	N	N	G	N	N	G	N	G	A	N	N	N	N	N	N	G	G	G	N	G	A	N	N	G	N	N	N	A	A	N	G	G	G	G	G
MAL1:207051	N	N	N	N	N	N	N	N	N	N	N	N	N	N	N	N	N	T	N	N	N	N	N	N	N	N	N	N	N	N	N	N	N	N	N	N	N	N	N	N	N	N	N	N	A	N	A	A	A
MAL1:207312	N	N	N	N	N	N	N	N	N	N	N	N	N	N	N	N	N	T	N	N	N	N	N	N	N	N	N	N	N	A	N	N	N	N	N	N	N	A	N	N	N	N	N	N	A	A	A	A	A
MAL1:207441	N	T	N	N	N	T	N	N	N	N	T	N	N	N	N	N	N	N	N	N	N	N	N	N	N	N	N	N	N	T	N	N	N	N	N	N	N	N	N	N	N	T	T	N	T	T	T	T	T
MAL1:207883	N	N	N	N	N	T	N	N	N	N	T	N	N	N	N	N	N	N	N	N	N	N	N	N	N	N	N	N	N	N	N	N	N	N	N	N	N	N	N	N	N	N	N	N	N	T	N	N	T
MAL1:207974	N	N	N	N	N	N	N	N	N	N	N	N	N	N	N	N	N	N	N	N	N	T	T	N	N	N	N	N	T	T	T	N	N	N	N	N	N	N	N	N	T	T	T	N	T	T	T	T	T
MAL1:208048	N	N	N	N	N	N	N	N	N	N	N	N	N	N	N	N	N	N	N	N	T	T	N	N	N	N	N	T	N	N	N	N	N	T	N	N	N	N	N	N	N	T	N	N	N	T	N	N	T
MAL1:208114	G	G	N	G	N	G	N	N	G	G	G	N	N	G	N	G	G	N	N	G	N	G	G	N	N	G	N	G	G	G	G	N	N	G	N	N	N	G	N	N	N	G	N	N	G	N	G	G	G
MAL1:208144	N	T	N	T	N	N	N	N	T	N	T	N	N	N	N	N	N	A	N	N	N	N	N	N	N	N	N	N	N	N	T	T	N	N	N	N	N	N	N	N	N	N	N	N	T	T	T	T	N
MAL1:208387	N	A	N	N	N	N	N	N	N	N	N	N	N	N	N	N	N	N	N	N	N	N	N	N	N	N	N	N	N	A	N	N	N	N	N	N	N	A	N	N	N	N	N	N	A	N	A	A	A
MAL1:208434	A	N	N	A	N	N	N	N	N	A	N	A	N	N	N	A	N	N	N	N	N	N	N	N	N	N	N	N	N	N	N	N	N	N	N	N	N	A	N	N	A	N	N	N	A	N	N	A	N
MAL1:208576	N	N	N	N	N	N	N	N	N	N	N	N	N	N	N	N	N	N	N	N	N	N	N	N	N	N	N	N	N	N	N	N	N	N	N	N	N	N	N	N	N	N	N	N	N	N	N	N	N
MAL1:208801	N	N	N	T	N	N	N	N	N	N	N	N	N	N	N	N	N	N	N	N	N	N	N	N	N	N	N	N	N	N	N	N	N	N	N	N	N	N	N	N	N	N	N	N	N	N	N	N	N
MAL1:208996	N	N	N	A	N	N	N	N	N	N	N	N	N	N	N	N	N	N	N	N	N	N	N	N	N	N	N	N	N	N	N	N	N	N	N	N	N	N	N	N	N	N	N	N	N	N	N	N	A
MAL1:209339	N	N	N	N	N	N	N	N	N	N	N	N	N	N	N	N	N	N	N	N	N	N	N	N	N	N	N	N	N	N	N	N	N	N	N	N	N	N	N	N	N	N	N	N	N	N	G	G	G
MAL1:209741	N	N	N	N	N	N	N	N	A	N	N	A	N	N	A	A	N	N	N	A	A	A	A	N	N	N	N	A	A	A	A	A	A	A	A	A	A	A	N	N	N	A	A	N	A	A	A	A	A
MAL1:210031	N	N	N	N	N	N	N	N	N	N	N	N	N	N	N	N	N	N	N	N	N	T	T	N	N	N	T	T	T	T	T	N	N	T	N	N	T	T	N	N	N	T	T	N	T	T	T	T	T
MAL1:210304	N	N	N	C	N	N	N	N	C	C	N	N	N	N	C	C	N	N	N	C	N	C	C	N	C	C	C	C	N	N	C	C	N	C	C	C	C	C	N	N	N	C	C	C	C	C	C	C	C
MAL1:211227	N	N	N	N	N	N	N	N	N	N	N	N	N	N	N	N	N	N	N	G	N	N	N	N	N	N	N	N	N	G	N	N	N	N	N	N	N	N	N	N	N	N	N	N	N	N	T	T	N
MAL1:211754	N	N	N	N	N	N	N	N	N	N	N	N	N	N	N	N	N	N	N	A	N	N	N	N	N	N	N	N	N	A	N	N	N	N	A	A	N	N	N	A	N	N	A	N	N	N	A	N	A
MAL1:212086	G	N	N	G	N	N	N	N	G	G	G	G	N	G	N	G	N	N	N	N	G	G	G	N	N	N	N	N	G	G	G	G	G	G	G	G	N	N	G	N	N	N	G	N	G	G	G	G	G
MAL1:212477	N	N	N	N	N	N	N	N	N	N	N	N	N	N	N	N	N	N	N	N	N	N	N	N	N	N	N	N	N	N	N	N	N	N	N	N	N	N	N	N	N	N	N	N	N	N	N	N	A
MAL1:212927	N	N	N	N	N	T	N	N	T	T	T	N	N	T	N	N	T	N	N	N	N	T	T	N	N	N	N	N	N	T	N	N	N	N	N	N	N	T	N	N	N	N	N	N	T	T	T	T	T
MAL1:213183	C	N	N	C	C	C	N	N	C	N	C	C	C	C	N	N	C	N	N	C	C	C	C	N	N	N	N	C	C	C	C	C	C	C	C	C	C	C	C	N	C	C	C	N	C	C	C	C	C
MAL1:216160	G	G	N	G	G	G	G	N	N	G	N	G	G	G	N	G	G	N	G	G	G	G	G	G	N	G	G	G	G	G	G	N	N	G	G	G	G	G	G	G	G	G	G	G	G	G	G	G	G
MAL1:216325	N	N	N	N	N	T	N	N	N	N	N	N	N	N	N	N	T	T	N	N	C	N	N	C	N	N	N	N	N	N	C	N	N	N	N	N	N	T	N	C	C	N	N	N	N	T	T	N	N
MAL1:216795	G	G	N	G	G	G	G	N	G	G	G	G	G	G	G	G	G	G	N	G	G	G	G	N	G	G	G	G	G	G	G	G	G	G	G	G	G	G	G	G	G	G	G	N	G	G	G	G	G
MAL1:217236	C	C	N	C	C	C	C	N	C	C	C	C	C	C	C	C	C	N	N	C	C	C	C	C	N	C	N	C	N	C	C	C	N	C	N	C	C	C	C	C	N	N	C	N	C	C	N	N	C
MAL1:217733	C	C	N	C	C	C	N	N	C	C	C	C	N	C	N	C	C	T	N	C	C	C	C	N	N	C	N	C	C	C	C	C	C	C	C	C	C	C	C	N	C	N	C	N	C	C	C	C	C
MAL1:223998	N	N	N	C	N	C	N	N	N	C	C	N	N	C	N	C	C	N	N	N	C	C	C	N	N	N	N	N	C	C	C	C	C	C	N	C	C	C	N	N	N	C	C	N	C	C	C	C	C
MAL1:224151	C	C	N	C	C	C	C	N	C	C	C	C	C	C	C	C	C	N	C	N	C	C	C	N	N	C	C	C	C	N	C	C	C	C	C	N	C	C	C	C	N	C	C	N	N	N	C	C	C
MAL1:225352	N	N	N	A	A	A	A	N	A	A	A	N	N	A	N	N	A	A	N	N	A	A	A	N	N	A	A	A	A	A	A	N	A	A	A	A	A	A	A	N	A	N	A	A	A	A	A	N	A
MAL1:225612	N	N	N	N	N	N	N	N	N	N	N	N	N	N	N	N	N	N	N	N	N	N	N	N	N	N	N	N	N	N	N	N	N	N	N	N	N	N	N	N	N	N	N	N	N	N	N	N	N
MAL1:227345	N	N	N	N	T	T	N	T	N	N	T	N	N	N	N	N	N	N	N	N	T	T	T	T	T	T	T	T	T	T	T	T	T	T	T	T	T	T	T	T	T	T	T	T	T	T	N	N	T
MAL1:229105	A	A	N	A	A	A	A	N	A	A	A	A	A	A	A	A	A	N	N	A	A	A	A	N	A	A	N	A	A	A	A	A	A	A	A	A	A	A	A	A	A	N	A	A	A	A	N	N	N
MAL1:229540	N	N	N	N	N	N	N	N	N	N	N	N	N	N	N	N	N	N	N	N	N	N	N	N	N	N	N	N	N	N	N	N	N	N	N	N	N	N	N	N	N	N	N	N	N	N	N	N	N
MAL1:229700	N	N	N	G	N	G	G	N	G	N	G	N	N	G	N	N	G	N	N	N	N	N	G	N	N	N	N	G	G	G	G	N	G	G	G	G	N	G	N	N	N	G	G	N	G	G	G	G	G
MAL1:230570	N	N	N	C	N	C	N	N	N	N	C	N	N	C	N	C	C	N	N	N	N	N	N	N	N	N	N	N	N	N	C	N	N	C	N	N	N	N	N	N	N	N	N	N	C	C	C	C	N
MAL1:230728	N	N	N	C	N	N	N	N	N	N	N	N	N	N	N	N	N	N	N	N	N	N	N	N	N	N	N	N	N	N	N	N	N	N	N	N	N	N	N	N	N	N	N	N	N	N	N	N	N
MAL1:231067	N	N	N	N	N	N	N	N	N	N	N	N	N	N	N	N	N	A	N	N	N	N	N	N	N	N	N	N	N	N	N	N	N	N	A	N	N	N	N	N	N	N	N	N	N	N	N	N	N
MAL1:231239	N	N	N	A	N	A	A	N	A	N	A	A	N	A	A	A	A	N	N	N	A	A	A	N	N	N	N	N	A	A	A	N	N	A	A	A	A	A	A	N	A	A	A	N	A	A	A	A	A
MAL1:231498	C	N	N	C	N	N	N	N	N	C	C	N	N	N	N	N	C	N	N	N	C	C	C	N	N	N	N	C	C	C	C	N	N	C	N	C	N	C	C	N	N	N	C	N	C	C	C	C	C
MAL1:231982	N	N	N	N	N	N	N	N	N	N	N	N	N	N	N	N	N	C	N	N	N	N	N	N	N	N	N	N	N	N	N	N	N	N	N	N	N	N	N	N	N	N	N	N	N	N	N	N	N
MAL1:232207	N	N	N	N	N	N	N	N	N	N	N	N	N	N	N	N	N	N	N	N	N	N	N	N	N	N	N	N	N	N	N	N	N	N	N	N	N	N	N	N	N	N	N	N	N	N	N	N	N
MAL1:232749	N	N	N	N	N	N	N	N	N	N	N	N	N	N	N	N	N	N	N	N	N	N	N	N	N	N	N	N	N	N	N	N	N	N	N	N	N	N	N	N	N	N	N	N	A	A	A	A	A
MAL1:233599	N	N	N	N	N	N	N	N	N	N	N	N	N	N	N	N	N	N	N	N	N	C	N	N	N	N	N	N	N	C	N	N	N	N	N	N	N	N	N	N	N	N	N	N	N	N	C	C	C
MAL1:233774	N	N	N	N	N	N	N	N	N	N	N	N	N	N	N	N	N	N	N	N	N	N	N	N	N	N	N	N	N	N	N	N	N	N	N	N	N	N	N	N	N	N	N	N	T	N	N	N	T
MAL1:234199	N	N	N	G	G	N	N	N	G	G	N	G	N	N	N	N	N	N	N	G	G	G	G	N	N	N	N	G	G	G	G	G	N	G	G	G	G	G	N	N	N	G	G	N	G	G	G	G	G
MAL1:234271	N	C	N	N	N	C	C	N	C	C	C	C	C	C	C	C	C	N	N	C	C	C	C	C	C	C	C	C	C	C	A	N	C	C	C	C	C	C	C	C	N	N	C	C	C	C	C	N	C
MAL1:237797	A	N	N	N	N	N	N	N	A	N	A	N	N	N	N	N	N	N	N	A	A	A	N	N	N	N	N	N	A	A	A	N	A	N	N	N	N	N	A	A	A	A	N	A	N	N	A	A	A
MAL1:238927	C	N	N	C	N	N	C	N	N	N	N	C	N	C	N	N	C	T	N	N	N	N	N	N	N	N	N	N	C	N	C	N	N	T	N	N	N	C	N	N	N	N	N	N	C	C	T	N	T
MAL1:239750	G	G	N	N	G	G	N	C	N	N	G	N	N	N	G	G	N	N	N	G	G	G	G	G	G	G	N	N	N	G	N	N	N	G	G	G	N	G	N	N	N	G	G	G	G	G	G	G	G
MAL1:240128	N	A	A	G	N	N	A	N	A	A	A	N	A	A	A	A	N	N	N	A	A	A	A	A	A	A	A	A	N	A	G	N	A	A	A	A	A	N	N	A	N	A	A	A	A	A	G	G	G
MAL1:240211	N	N	N	N	N	N	N	N	N	N	N	N	N	N	N	N	N	N	N	N	N	N	N	N	N	N	N	N	N	N	N	N	N	N	N	N	N	N	N	N	N	N	N	N	N	N	N	N	N
MAL1:240278	N	N	N	A	N	N	N	N	N	N	N	N	N	N	N	N	N	N	N	N	N	A	N	N	N	N	N	N	N	N	A	A	N	A	N	N	N	A	N	N	N	N	N	N	A	N	A	A	A
MAL1:241087	N	N	N	N	N	N	N	N	N	N	T	N	N	N	N	T	N	N	N	N	N	T	T	N	N	N	N	N	T	T	N	N	N	T	T	T	N	T	N	N	N	N	T	N	T	T	N	N	N
MAL1:241315	N	N	N	N	N	N	N	N	N	N	N	N	N	N	N	N	N	N	N	N	N	N	N	N	N	N	N	N	N	N	A	N	N	N	N	N	N	N	N	N	N	N	N	N	N	N	A	A	N
MAL1:241706	N	N	N	N	N	G	N	N	N	N	G	N	N	G	N	N	N	N	N	N	N	G	N	N	N	N	N	N	G	G	G	N	N	G	N	G	N	G	G	N	N	N	G	N	G	G	G	G	G
MAL1:241739	C	C	N	C	C	C	C	N	C	C	C	C	C	C	C	C	C	T	N	C	C	C	C	C	N	C	N	C	C	C	C	C	C	C	C	N	N	C	N	N	C	C	C	N	C	C	C	C	C
MAL1:242408	C	C	N	C	C	C	C	N	C	C	C	C	C	C	C	C	C	N	N	C	C	C	N	C	C	C	N	C	C	C	C	C	C	C	C	C	C	C	C	C	C	C	C	N	C	C	C	C	C
MAL1:244319	N	N	N	T	N	T	N	N	N	N	T	N	N	N	N	T	N	N	N	N	T	T	T	N	N	N	N	N	T	T	T	T	T	T	T	T	T	T	N	N	N	N	T	N	T	T	T	T	T
MAL1:244505	C	C	N	C	N	C	C	T	C	C	C	C	C	C	C	C	C	N	N	C	C	C	C	N	C	C	N	C	C	C	C	C	C	C	C	C	C	C	C	N	C	C	C	C	C	C	C	C	C
MAL1:244667	N	N	N	N	N	N	N	N	N	N	N	N	N	N	N	N	N	N	N	N	N	G	N	N	N	N	N	N	N	N	N	N	N	N	N	N	N	N	N	N	N	N	N	N	N	N	G	G	G
MAL1:244959	N	G	N	N	N	N	N	G	N	G	G	N	N	G	N	N	N	N	N	N	N	G	N	N	N	N	N	N	N	G	G	N	N	N	N	G	N	G	N	N	N	N	N	N	G	N	G	G	G
MAL1:245134	G	G	N	T	N	G	N	N	G	G	N	G	G	G	N	N	G	N	N	G	N	N	N	N	N	N	N	N	N	N	N	N	N	G	N	N	N	N	N	N	N	N	N	N	G	N	N	T	N
MAL1:245273	N	N	N	T	N	N	N	N	T	N	N	N	N	N	N	N	N	N	N	N	N	T	T	N	N	T	N	N	N	T	T	T	N	T	N	T	T	T	T	N	N	T	T	N	N	N	T	T	T
MAL1:246131	T	N	N	T	T	T	N	N	T	T	T	N	N	T	N	T	T	N	C	T	N	T	T	N	N	N	N	T	N	T	T	N	N	T	N	T	N	T	N	N	N	T	T	N	T	T	T	T	T
MAL1:246351	N	A	N	N	N	A	N	G	N	N	A	N	N	A	N	N	N	N	N	N	N	A	N	N	N	N	N	N	A	A	A	N	N	A	N	A	A	A	A	N	N	A	A	N	A	A	A	A	A
MAL1:246841	N	N	N	N	N	N	N	G	N	N	A	N	N	N	N	N	N	N	N	N	N	A	N	N	N	N	N	N	N	A	A	N	N	N	N	N	N	N	N	N	N	N	N	N	N	N	A	A	A
MAL1:246999	C	C	N	C	C	C	C	N	C	C	C	C	C	C	C	C	C	N	N	C	N	N	N	N	N	N	N	N	N	N	N	N	N	N	N	N	N	N	N	N	N	N	N	N	C	N	C	N	N
MAL1:247188	N	N	N	A	A	A	N	N	N	N	A	A	A	N	N	N	A	N	N	A	N	N	A	N	N	A	N	A	A	A	A	A	A	A	N	A	A	A	N	N	N	A	A	N	A	A	A	A	A
MAL1:247409	N	C	N	C	C	C	N	N	N	N	C	C	C	C	N	N	C	T	T	C	C	C	C	N	N	N	N	C	C	C	C	C	N	C	N	C	N	C	N	N	N	C	N	N	C	C	C	C	C
MAL1:247729	N	N	N	N	N	N	N	N	N	N	N	N	N	N	N	T	N	N	N	N	N	N	N	N	N	N	N	N	N	N	N	N	N	N	N	N	N	N	N	N	N	T	N	N	N	N	T	T	N
MAL1:249842	N	N	N	N	N	N	N	N	N	N	N	N	N	N	N	N	N	N	N	N	N	N	T	N	N	N	C	N	N	N	N	N	N	N	N	N	N	N	N	N	N	C	N	N	N	N	N	N	N
MAL1:250035	N	N	N	T	N	T	N	N	N	N	T	N	N	N	N	N	N	N	N	T	N	T	T	N	N	N	N	N	N	T	T	T	N	T	N	N	N	T	N	N	N	N	T	N	T	T	T	T	T
MAL1:250503	C	N	N	C	C	C	C	C	C	C	C	C	C	C	N	C	C	N	N	N	C	C	N	N	N	C	N	N	C	C	C	C	N	C	C	C	N	C	C	N	N	C	C	N	C	C	C	C	C
MAL1:250980	N	N	N	C	N	C	N	T	C	C	C	N	N	C	T	N	N	N	N	C	N	C	N	N	N	N	N	N	N	N	C	N	N	C	N	N	N	C	N	N	N	C	N	N	C	C	C	C	C
MAL1:251026	N	N	N	N	N	N	N	N	N	N	N	N	N	N	N	N	N	N	N	N	N	N	N	N	N	N	N	N	N	N	N	N	N	N	N	N	N	A	N	N	N	N	N	N	N	N	A	N	A
MAL1:251052	N	N	N	C	N	C	N	N	N	N	C	N	N	N	N	C	N	N	N	N	N	C	C	N	N	C	N	N	N	C	C	C	N	N	N	N	N	C	N	N	N	N	C	N	C	C	C	C	C
MAL1:251174	N	N	N	N	N	G	N	N	N	N	G	N	N	N	N	G	G	N	N	N	G	N	N	N	N	N	N	N	G	G	G	G	N	G	N	G	N	G	G	N	N	G	G	N	G	N	G	N	G
MAL1:251430	N	N	N	N	N	N	N	C	N	N	N	N	N	N	N	N	N	N	N	N	N	N	N	N	N	N	N	N	N	N	N	N	N	N	N	N	N	N	N	N	N	N	N	N	C	N	C	C	C
MAL1:251452	N	N	N	N	N	N	N	N	N	N	N	N	N	N	N	N	N	N	N	N	N	N	N	N	N	N	N	N	N	A	N	N	N	N	N	N	N	N	N	N	N	N	N	N	A	N	A	N	A
MAL1:251729	N	N	N	T	N	N	N	N	T	N	T	N	N	N	N	N	T	N	N	N	T	T	T	N	N	N	N	N	T	T	T	N	N	T	N	T	T	N	T	N	N	N	T	N	T	N	T	T	T
MAL1:251986	N	N	N	N	G	N	G	A	N	N	N	N	N	N	G	N	N	N	N	N	N	N	N	G	N	N	N	N	N	N	N	N	N	N	N	N	N	N	N	G	N	N	N	N	N	N	N	N	N
MAL1:253911	N	N	N	N	N	N	N	N	N	N	N	N	N	N	N	N	N	N	N	N	T	T	T	N	T	T	T	T	T	T	T	T	T	T	T	T	T	T	T	T	T	T	T	N	N	N	N	N	N
MAL1:254053	N	T	T	T	T	T	T	N	T	N	T	N	N	T	N	N	T	N	N	N	T	T	T	N	N	N	N	N	N	T	N	N	N	T	N	N	N	T	N	N	T	T	N	N	T	N	N	N	T
MAL1:254688	G	N	N	G	G	G	G	N	G	G	G	G	G	G	G	G	G	N	N	G	N	G	G	N	N	G	G	G	G	G	G	G	G	G	G	G	G	G	G	N	G	G	G	G	G	N	G	G	G
MAL1:254821	N	N	N	N	N	N	N	N	N	N	N	N	N	N	N	N	N	N	N	N	N	N	N	N	N	N	N	C	N	N	N	N	N	N	N	N	N	N	N	N	N	N	N	N	N	N	N	N	N
MAL1:255141	C	N	A	C	C	C	C	C	C	C	C	C	C	C	N	N	C	N	N	C	N	C	C	N	N	C	N	C	N	C	C	C	N	N	C	C	N	C	C	N	N	C	C	N	C	C	C	C	C
MAL1:256689	N	N	N	T	N	T	N	T	T	N	T	N	N	T	N	N	T	C	C	N	N	N	N	N	N	N	N	N	N	T	T	N	N	T	N	N	N	N	N	N	N	N	N	N	T	T	T	T	T
MAL1:256889	N	N	N	N	N	N	N	N	N	N	N	N	N	N	N	N	N	N	N	N	N	N	N	N	N	N	N	N	N	N	N	N	N	N	N	N	N	N	N	N	N	N	N	N	N	N	N	N	N
MAL1:257309	N	T	N	N	N	N	N	N	N	N	N	N	N	N	N	N	N	N	N	N	N	T	N	N	N	N	N	N	N	T	N	N	N	N	N	N	N	C	N	N	N	N	N	N	N	N	N	N	T
MAL1:257704	N	N	N	C	C	N	C	N	C	C	N	C	N	C	N	N	C	N	N	C	N	C	N	N	N	N	N	T	N	N	C	N	N	N	N	N	N	C	N	N	N	C	N	N	C	C	N	N	N
MAL1:258184	G	G	N	G	G	G	G	N	G	G	G	G	G	G	N	G	G	N	N	G	G	G	G	N	N	G	G	G	G	G	G	G	N	A	G	G	N	G	G	N	N	G	G	N	N	G	G	G	G
MAL1:258365	C	C	N	C	C	C	C	N	C	C	C	C	C	C	C	C	C	N	N	C	C	C	C	N	N	N	C	C	N	C	C	C	N	C	C	N	N	C	N	N	N	C	N	N	N	C	C	C	C
MAL1:258733	N	N	N	N	N	N	N	N	N	N	N	N	N	N	N	N	N	N	N	N	N	N	N	N	N	N	N	N	N	N	N	N	N	N	N	N	N	N	N	N	N	N	N	N	N	N	N	N	N
MAL1:260927	N	N	N	A	A	A	A	N	A	A	A	A	A	A	N	N	A	N	N	A	A	A	A	N	N	N	N	N	N	N	A	N	A	A	N	N	A	A	N	N	N	A	A	N	A	A	A	A	A
MAL1:261071	N	N	N	N	N	N	N	T	N	N	N	N	N	N	N	N	N	N	N	N	N	N	N	N	N	N	N	N	N	N	A	N	N	N	A	N	N	N	N	N	N	N	A	N	N	A	N	N	A
MAL1:261331	N	N	N	N	N	N	N	N	N	N	N	N	N	N	N	N	N	N	N	N	N	N	A	N	N	A	N	A	A	A	A	N	N	A	N	N	N	A	N	N	N	A	A	N	A	A	N	N	A
MAL1:261638	N	N	N	A	N	N	N	N	N	N	A	N	N	A	N	N	N	N	N	N	N	A	A	N	N	N	N	N	N	A	A	A	N	A	N	A	N	A	N	N	N	A	A	N	A	N	A	A	A
MAL1:263661	N	N	N	A	N	N	N	A	N	N	A	N	N	N	N	N	N	N	N	N	N	N	N	N	N	N	N	N	N	N	N	N	N	N	N	N	N	N	N	N	N	N	N	N	A	N	A	A	A
MAL1:263857	N	N	N	N	N	N	N	N	N	N	N	N	N	N	N	N	N	N	N	N	N	N	N	N	N	N	N	N	N	N	N	N	N	N	N	N	N	N	N	N	N	N	N	N	N	N	T	T	T
MAL1:263923	N	N	N	N	N	N	N	N	N	N	N	N	N	N	N	N	N	N	N	N	N	N	N	N	N	N	N	N	N	N	N	N	N	N	N	N	N	N	N	N	N	N	N	N	C	N	C	C	C
MAL1:265666	G	G	N	G	G	G	G	N	G	G	G	G	G	G	N	G	G	A	N	G	G	G	G	N	N	G	G	G	G	G	G	G	G	G	G	G	G	G	G	N	N	G	G	G	G	G	G	G	G
MAL1:266036	N	N	G	C	C	C	N	N	C	N	C	N	N	C	C	C	C	N	G	C	N	N	C	N	N	N	N	N	N	N	C	N	N	C	N	N	N	C	N	N	N	C	N	N	C	C	C	C	C
MAL1:266177	G	G	G	G	G	G	G	A	G	G	G	G	G	G	G	G	G	N	N	G	G	G	G	G	G	G	G	N	G	G	G	G	N	G	G	N	N	G	G	G	N	G	G	G	G	G	G	G	G
MAL1:266536	N	N	N	N	N	N	N	N	N	N	N	N	N	N	N	N	N	N	N	N	N	N	N	N	N	N	N	N	N	N	N	N	N	A	N	N	N	A	N	N	N	N	N	N	N	N	N	N	N
MAL1:267174	N	N	N	N	N	N	N	G	N	N	N	N	N	N	N	N	N	N	N	N	N	N	N	N	N	N	N	N	N	N	N	N	N	N	N	N	N	N	N	N	N	N	N	N	G	N	G	N	G
MAL1:269147	N	N	N	N	N	N	N	G	N	N	N	N	N	N	N	N	N	N	N	N	N	N	N	N	N	N	N	N	N	N	N	N	N	A	N	N	N	A	N	N	N	N	N	N	A	N	A	A	A
MAL1:269371	N	N	N	N	N	N	N	N	N	N	C	N	N	N	N	T	N	N	N	N	N	N	N	N	N	N	N	C	N	N	C	N	N	N	N	N	N	C	N	N	N	N	N	N	N	N	N	N	N
MAL1:273557	N	N	N	G	N	N	N	G	N	G	G	N	N	G	N	N	G	N	N	N	N	G	G	G	N	G	N	G	N	G	G	G	N	G	N	N	G	G	N	G	G	G	N	N	N	G	N	N	N
MAL1:274656	N	N	N	N	N	N	N	N	N	N	C	N	N	N	N	N	N	N	N	N	N	N	N	N	N	N	N	N	N	C	N	N	N	N	N	N	N	C	N	N	N	N	N	N	C	C	C	C	C
MAL1:274960	N	N	N	N	N	N	N	N	N	N	N	N	N	N	N	N	N	N	N	N	N	N	N	N	N	N	N	N	A	N	N	N	N	A	A	A	N	A	N	N	N	A	A	N	N	N	N	N	N
MAL1:275528	N	N	N	N	N	N	N	T	N	N	N	N	N	N	N	N	N	N	N	N	N	N	N	N	N	N	N	N	N	N	N	N	N	N	N	N	N	N	N	N	N	N	N	N	C	N	C	C	C
MAL1:275981	N	N	N	T	N	T	T	N	T	N	T	N	N	T	N	N	T	N	N	N	N	N	T	N	N	N	N	N	T	T	T	N	N	T	N	N	N	N	N	N	N	N	T	N	T	T	T	T	T
MAL1:276014	N	N	N	A	A	N	A	N	N	A	N	N	N	N	N	N	N	N	N	N	N	N	N	N	N	A	N	N	N	N	N	N	N	N	N	N	N	N	N	N	N	N	N	A	N	N	N	N	N
MAL1:276177	G	G	N	G	N	G	G	N	G	G	G	N	N	G	N	G	G	N	N	N	G	G	G	N	N	N	N	G	G	G	G	G	G	G	G	G	G	G	G	N	G	G	G	G	G	G	G	G	G
MAL1:276724	N	N	N	C	N	C	N	N	N	N	C	N	N	N	N	N	N	N	N	N	N	N	N	N	N	N	N	N	C	C	N	N	N	C	N	N	N	C	N	N	N	C	N	N	C	C	C	C	C
MAL1:276903	N	N	N	N	N	N	N	N	N	N	N	N	N	N	N	N	N	N	N	N	N	N	N	N	N	N	N	N	N	N	N	N	N	N	N	N	N	N	N	N	N	N	N	N	N	N	N	N	N
MAL1:277060	G	N	N	A	N	G	N	N	A	N	A	N	N	A	N	A	A	N	N	N	A	A	N	N	N	A	A	A	N	A	A	A	N	G	N	A	A	A	A	N	A	A	N	N	A	N	A	A	N
MAL1:277440	N	N	N	N	C	N	N	N	N	N	N	N	N	N	N	C	N	N	N	C	N	N	N	N	N	N	N	N	N	N	N	N	N	N	N	N	N	N	N	N	N	N	N	N	N	N	N	N	N
MAL1:277575	N	N	N	N	N	N	N	N	N	N	N	N	N	N	C	N	N	N	N	N	N	N	N	C	N	N	N	N	N	N	N	N	N	N	N	N	N	N	N	C	N	N	N	N	N	N	A	A	N
MAL1:277597	N	N	N	N	N	N	N	N	N	N	N	N	N	N	N	N	N	N	N	N	N	N	N	N	N	N	N	N	N	N	N	N	N	N	N	N	N	N	N	N	N	N	N	N	A	N	A	A	A
MAL1:277924	N	N	N	C	N	N	N	N	N	C	N	N	N	N	N	N	N	N	N	C	N	C	C	C	N	C	N	N	N	N	C	C	C	C	N	C	N	C	N	N	C	C	N	C	N	N	C	C	N
MAL1:278100	G	G	N	G	G	N	N	N	G	G	N	G	G	N	G	G	N	N	N	G	G	G	G	G	N	G	G	G	G	G	G	G	G	G	G	G	G	G	G	N	G	G	G	G	G	N	G	G	N
MAL1:278517	N	N	N	C	N	N	N	N	C	N	N	N	C	N	C	C	N	N	N	N	N	N	N	N	N	N	N	N	N	N	N	N	N	N	N	N	N	C	N	N	N	N	N	N	C	N	C	C	C
MAL1:279428	N	N	N	N	N	N	N	N	N	N	N	N	N	N	N	N	N	N	N	N	N	N	N	N	N	N	N	N	N	N	N	N	N	N	N	N	N	N	N	N	N	N	N	N	N	N	G	G	G
MAL1:279720	N	N	N	N	N	N	N	N	N	N	N	N	N	N	N	N	N	N	N	N	N	N	N	N	N	N	N	N	N	N	N	N	N	N	N	N	N	N	N	N	N	N	N	N	N	N	N	N	N
MAL1:280456	N	N	N	N	N	N	N	N	N	N	N	N	N	N	N	N	N	N	N	N	N	N	N	N	N	N	N	N	N	N	N	N	N	N	N	N	N	N	N	N	N	N	N	N	N	N	N	N	N
MAL1:281774	N	N	N	A	N	N	N	N	N	N	N	N	N	N	N	N	N	N	N	N	N	N	N	N	N	N	N	N	N	N	N	N	N	N	N	N	N	N	N	N	N	N	N	N	N	N	N	A	N
MAL1:282190	N	N	N	N	N	N	N	N	N	N	N	N	N	N	N	N	N	N	N	N	N	N	N	N	N	T	N	N	N	N	N	N	N	N	N	N	N	N	N	N	N	N	N	N	N	N	N	N	N
MAL1:282219	N	N	N	G	G	N	N	N	G	N	N	A	N	N	N	N	N	N	N	G	N	N	N	N	N	N	N	G	N	G	G	N	N	G	N	N	G	G	N	N	G	N	N	N	G	G	G	G	G
MAL1:283985	N	G	N	G	N	G	N	N	A	A	N	N	N	N	N	G	G	N	N	N	N	G	G	N	N	N	N	G	G	G	G	G	N	G	G	G	N	G	G	N	N	G	G	N	G	G	N	G	G
MAL1:284390	N	N	N	N	N	A	N	N	N	N	N	N	N	N	N	N	A	N	N	N	N	A	N	N	N	N	N	N	N	N	N	N	N	A	N	N	N	A	N	N	N	N	A	N	N	N	A	A	A
MAL1:284755	G	G	N	G	N	G	N	N	G	G	G	G	G	G	N	G	G	N	N	G	G	G	G	N	N	N	N	G	G	G	G	G	G	G	G	G	G	G	G	N	N	N	G	N	G	G	G	G	G
MAL1:285319	C	C	N	C	N	C	C	C	C	C	C	N	C	C	N	N	C	N	N	N	N	C	C	N	N	C	N	C	C	C	C	C	N	N	N	C	C	C	N	N	N	C	N	N	C	C	N	N	C
MAL1:285652	N	N	N	N	N	N	N	N	C	C	C	C	C	C	N	N	N	N	N	N	N	N	N	N	N	N	N	N	N	N	C	C	N	C	N	N	N	C	N	N	N	N	N	N	C	C	C	C	C
MAL1:290735	A	A	N	A	N	A	A	A	A	A	A	A	A	A	A	A	N	N	N	A	A	A	A	N	N	N	N	N	A	A	A	A	A	A	A	A	N	A	A	A	N	N	A	A	A	A	A	A	A
MAL1:291026	G	G	N	G	N	N	N	N	G	G	G	G	N	G	N	G	N	N	N	G	G	G	G	N	N	N	N	G	G	G	G	G	N	G	G	G	N	G	G	N	N	N	G	N	G	G	G	G	G
MAL1:291538	N	N	N	N	N	N	N	N	N	N	N	N	N	N	N	A	N	N	N	N	N	N	N	N	N	N	N	N	N	N	N	N	N	N	N	N	N	N	N	N	N	N	N	N	N	N	N	N	N
MAL1:291616	N	N	N	C	N	C	N	N	C	N	C	C	N	C	N	N	C	N	N	T	N	T	C	N	N	N	N	N	N	N	C	C	N	C	C	C	C	C	N	N	N	N	C	N	C	C	C	C	C
MAL1:292176	N	N	N	N	N	N	N	N	N	N	N	N	N	N	N	N	N	N	N	N	N	N	N	N	N	N	N	N	N	T	N	N	N	T	N	N	N	T	N	N	T	T	N	N	T	T	T	T	T
MAL1:292280	N	N	N	N	N	N	N	N	N	N	N	N	N	N	N	N	N	N	N	N	N	N	N	N	N	N	N	N	N	N	N	N	N	N	N	N	N	N	N	N	N	N	N	N	N	N	N	N	N
MAL1:292413	N	N	N	N	N	N	N	N	N	N	N	N	N	N	N	N	N	N	N	N	N	N	N	N	N	N	N	N	N	N	N	N	N	N	N	N	N	N	N	N	N	N	N	N	N	T	T	T	T
MAL1:295613	N	N	N	N	N	C	N	N	N	N	N	C	N	N	N	N	N	N	N	N	N	C	N	N	N	N	N	C	N	N	C	N	N	N	N	N	N	C	N	N	N	C	N	C	N	C	C	C	C
MAL1:295667	N	N	N	N	N	C	N	N	N	N	C	C	N	C	N	C	A	N	N	N	C	C	C	N	N	N	N	N	C	N	A	N	C	C	C	N	C	C	C	C	C	N	C	N	N	N	N	C	C
MAL1:295918	N	N	N	C	N	N	N	N	N	N	C	N	N	C	N	N	C	N	N	N	N	C	C	N	N	N	N	C	N	N	C	C	N	C	N	N	N	C	C	N	N	C	C	N	N	C	N	N	C
MAL1:296155	N	N	N	A	N	A	N	N	N	N	A	N	N	N	N	N	N	N	N	N	N	N	N	G	N	N	N	N	N	N	A	N	N	N	N	N	N	N	N	N	N	N	N	N	A	N	A	A	A
MAL1:296517	N	N	N	N	N	N	N	N	N	N	N	N	N	N	N	N	N	N	N	N	N	N	N	N	N	N	N	N	N	N	N	N	N	N	N	N	N	N	N	N	N	N	N	N	T	N	T	T	N
MAL1:296541	N	N	N	N	N	N	N	N	N	N	N	N	N	N	N	N	N	N	N	N	N	N	N	N	N	N	N	N	N	N	N	N	N	N	N	N	N	N	N	N	N	N	N	N	T	N	A	A	A
MAL1:296862	N	A	N	A	N	N	N	N	N	N	N	N	N	N	N	N	N	N	N	N	N	A	A	N	N	N	N	N	N	A	N	N	N	A	N	N	N	A	N	N	N	N	N	N	A	A	A	A	A
MAL1:297027	N	N	N	A	N	N	N	N	N	N	N	N	N	N	N	N	N	N	N	N	N	N	N	N	N	N	N	N	N	N	N	N	N	N	N	N	N	N	N	N	N	N	N	N	N	N	A	A	N
MAL1:300169	N	N	N	N	N	N	N	N	N	N	N	N	N	N	N	N	N	N	N	N	N	N	N	N	N	N	N	N	N	N	N	N	N	N	N	N	N	N	N	N	N	N	N	N	N	N	N	N	N
MAL1:304213	N	N	N	T	N	N	N	N	T	T	N	N	N	N	N	N	N	N	N	N	T	T	T	N	N	N	T	T	N	T	T	T	T	T	T	N	T	T	T	N	N	N	T	N	T	T	T	T	T
MAL1:304438	N	G	N	N	N	A	N	N	N	N	A	N	N	N	N	N	N	N	N	N	N	N	N	N	N	N	N	N	N	N	N	N	N	N	N	N	N	N	N	G	G	N	N	N	N	N	A	A	A
MAL1:306365	G	G	A	G	N	N	N	N	G	G	G	N	N	G	G	N	G	N	G	G	N	G	G	N	N	G	N	G	N	G	G	G	N	G	G	G	N	G	G	N	N	N	G	N	G	G	G	G	N
MAL1:306443	N	N	N	N	N	N	N	N	N	N	N	N	N	N	N	N	N	A	N	N	N	N	N	N	N	N	N	N	N	N	N	N	N	N	N	N	N	T	N	N	N	N	N	N	N	N	A	N	N
MAL1:306942	G	N	A	G	G	G	G	A	N	G	G	G	G	G	G	G	G	A	G	G	G	G	G	G	G	G	G	G	G	G	G	G	G	G	G	G	G	G	G	N	G	G	G	G	G	G	N	N	N
MAL1:307532	N	N	N	N	N	N	N	N	N	N	N	N	N	N	N	N	N	N	N	N	N	N	N	N	N	N	N	N	N	T	N	N	N	N	N	N	N	N	N	N	N	N	N	N	N	N	N	N	N
MAL1:308043	N	N	N	A	N	A	N	A	A	N	N	N	N	N	N	N	N	N	N	N	N	N	N	N	N	N	N	N	A	N	A	N	N	A	N	N	N	A	N	N	N	N	A	N	A	A	A	A	A
MAL1:308087	C	C	N	C	N	C	C	N	C	C	C	C	C	C	C	C	C	N	N	N	C	C	C	N	N	C	N	C	C	C	C	C	C	C	C	C	C	C	C	N	N	N	C	N	C	C	C	C	C
MAL1:309539	G	G	N	G	G	C	C	C	C	C	C	C	G	C	G	N	G	N	N	C	G	G	C	N	G	G	N	G	C	C	G	G	N	C	C	G	G	G	C	N	C	C	C	C	C	N	G	G	C
MAL1:309995	N	N	N	N	N	N	N	N	N	N	N	N	N	N	N	N	N	N	N	N	N	N	N	N	N	N	N	N	N	N	N	N	N	N	N	N	N	N	N	N	N	N	N	C	N	N	N	N	N
MAL1:310172	N	N	N	G	N	N	N	G	N	N	G	G	N	G	N	N	G	C	G	G	G	G	G	N	N	N	N	G	N	N	G	G	N	N	G	G	G	N	G	G	N	N	G	G	G	G	G	G	G
MAL1:316630	G	N	N	G	N	N	G	N	N	N	G	G	N	N	N	N	G	N	N	N	G	G	G	N	G	G	G	G	G	G	G	G	G	N	G	G	G	N	G	G	G	G	N	G	N	G	G	G	N
MAL1:316820	N	N	N	N	N	N	N	N	N	N	N	N	N	N	N	T	N	N	N	N	N	N	N	N	N	N	N	N	N	N	N	N	N	N	N	N	N	N	N	N	N	N	N	N	N	N	T	N	N
MAL1:317011	N	N	N	N	N	N	N	N	N	N	T	N	N	N	N	N	N	N	N	N	N	T	N	N	N	N	N	N	N	N	N	N	N	N	N	N	N	N	N	N	N	N	N	N	T	N	T	T	T
MAL1:317258	N	N	N	N	N	N	N	A	N	N	N	N	N	N	N	N	N	N	N	N	N	N	N	N	N	N	N	N	N	N	N	N	N	N	N	N	N	N	N	N	N	N	N	N	N	N	N	N	N
MAL1:317581	G	G	A	G	G	G	G	N	G	G	G	G	G	G	G	G	G	N	N	G	G	G	G	G	G	G	G	G	G	G	G	G	G	G	G	G	G	G	G	N	G	G	G	G	G	G	G	G	G
MAL1:317625	N	N	N	N	N	N	N	N	N	N	N	N	N	N	N	N	N	N	N	N	N	N	N	N	N	N	N	N	N	N	N	N	N	N	N	N	N	N	N	N	N	N	N	N	A	N	A	A	N
MAL1:318082	N	N	N	N	N	N	N	N	N	N	N	N	N	N	N	N	N	N	N	N	N	N	N	N	N	N	N	N	N	N	N	N	N	N	N	N	N	N	N	N	N	N	N	N	N	N	N	N	N
MAL1:318398	N	N	N	N	N	N	N	N	N	N	N	N	N	N	N	N	N	N	N	N	N	N	N	N	N	N	N	N	N	N	N	N	N	N	N	N	N	N	N	N	N	N	N	N	C	N	C	C	N
MAL1:318688	N	C	N	N	N	C	C	N	C	N	C	C	C	C	N	N	C	N	N	N	N	C	N	N	N	N	N	N	C	C	C	C	N	C	N	C	C	C	C	N	N	N	N	N	C	C	C	C	C
MAL1:319426	G	G	N	A	N	N	G	N	N	N	N	N	G	N	N	N	N	N	N	N	N	N	N	N	N	N	N	N	N	N	N	N	N	N	G	N	N	N	N	G	N	N	N	N	N	N	N	N	N
MAL1:319732	N	A	N	N	N	N	N	N	N	N	N	N	N	N	N	N	N	N	N	N	N	A	N	N	N	N	N	N	N	N	N	N	N	N	N	N	N	N	N	N	N	N	N	N	A	N	A	A	A
MAL1:320070	N	N	N	N	N	N	N	N	N	N	G	N	N	N	N	N	N	N	N	N	N	G	N	N	N	N	N	N	N	N	N	N	N	N	N	N	N	G	N	N	N	N	N	N	N	N	G	G	G
MAL1:320466	C	C	N	C	C	C	C	C	C	C	C	C	N	C	C	C	C	N	N	C	C	C	C	C	C	C	C	C	C	C	C	C	C	C	C	C	C	C	C	C	C	C	C	C	C	C	C	C	C
MAL1:321572	T	N	C	T	T	T	N	N	T	T	T	T	T	T	N	N	T	N	N	T	N	N	N	N	N	N	N	N	N	N	T	N	N	T	N	N	N	T	N	N	N	T	N	N	T	T	T	T	T
MAL1:321685	G	G	N	G	G	G	G	N	G	G	G	G	N	G	G	G	G	N	N	G	G	G	N	N	N	G	N	G	N	G	G	G	N	G	G	G	G	G	G	N	N	N	G	N	G	G	G	G	G
MAL1:321962	N	G	N	G	G	G	N	N	G	N	G	G	N	G	G	G	G	N	N	G	G	G	G	N	N	G	N	G	G	G	G	G	G	G	N	G	G	G	G	N	N	G	G	N	G	G	G	G	G
MAL1:322133	N	N	N	N	N	N	N	C	N	N	N	N	N	N	N	C	N	N	N	N	N	N	N	N	N	N	N	N	N	N	N	N	N	N	N	N	N	N	N	C	C	N	N	N	N	N	N	A	A
MAL1:323660	C	N	N	C	C	C	C	N	C	C	C	C	C	C	C	C	C	N	N	C	C	C	C	N	N	C	C	C	C	C	C	C	C	C	N	C	C	C	C	N	C	C	C	N	C	C	C	C	C
MAL1:323851	N	A	N	N	N	A	N	N	N	N	A	N	N	A	N	N	N	N	N	N	N	N	N	N	N	N	N	N	N	N	N	N	N	N	N	N	N	A	N	N	N	N	N	N	A	N	A	A	A
MAL1:324122	N	N	N	C	C	C	N	N	C	N	C	C	N	C	C	C	C	N	N	C	N	N	N	N	N	C	N	N	N	N	C	N	N	C	N	N	N	C	N	N	N	N	N	N	C	N	C	C	C
MAL1:324189	N	N	N	N	N	N	N	A	N	N	G	N	N	N	N	N	N	N	N	N	N	N	N	N	N	N	N	N	N	N	N	N	N	N	N	N	N	G	N	N	N	N	N	N	G	N	G	G	G
MAL1:324466	N	N	N	A	A	A	N	N	N	N	A	N	N	A	N	N	N	N	N	N	N	N	N	N	N	N	N	N	N	N	A	N	N	A	N	N	A	A	N	N	N	N	N	N	A	A	A	A	A
MAL1:324795	N	N	N	N	N	N	N	N	N	N	N	N	N	N	N	N	N	N	N	N	N	N	N	N	N	N	N	N	N	N	N	N	N	N	N	N	N	N	N	N	N	N	N	N	A	N	N	N	A
MAL1:324956	N	N	N	N	N	N	N	N	N	N	N	N	N	N	N	N	N	N	N	N	N	N	N	N	N	N	N	N	N	N	N	N	N	N	N	N	N	N	N	N	N	N	N	N	C	N	C	C	C
MAL1:325104	T	N	N	T	N	T	N	G	T	T	T	T	N	T	N	N	N	G	N	T	T	T	T	N	T	T	N	T	T	T	T	T	T	T	T	T	T	T	N	N	N	T	T	N	T	T	T	N	T
MAL1:325798	G	G	N	N	G	N	N	N	G	N	G	N	N	N	G	N	N	N	G	N	N	N	G	G	N	N	G	G	N	N	N	N	N	N	N	N	N	N	N	G	G	N	N	G	N	N	N	N	N
MAL1:326084	N	N	N	N	N	A	N	N	N	N	N	N	N	N	N	A	N	N	N	N	N	A	N	N	N	N	N	N	N	N	A	N	N	A	N	N	N	N	N	N	N	N	N	N	A	A	A	A	A
MAL1:326320	N	N	N	N	N	N	N	T	N	N	N	N	N	N	N	N	N	N	N	N	N	A	N	N	N	N	N	N	N	N	N	N	N	N	N	N	N	N	N	N	N	N	N	N	A	A	N	N	A
MAL1:326548	N	N	N	N	N	N	N	N	N	N	N	N	N	N	N	A	N	N	N	N	N	N	N	N	N	N	N	N	N	N	A	N	N	N	N	N	N	N	N	N	N	N	N	N	A	N	N	N	A
MAL1:326889	N	N	N	N	N	N	N	G	N	N	N	N	N	N	N	N	N	N	G	N	N	N	N	N	N	N	N	N	N	N	N	N	N	N	N	N	N	N	N	N	N	N	N	N	N	N	A	N	N
MAL1:327118	N	N	N	T	N	N	T	N	T	N	T	N	N	N	N	N	T	N	N	T	N	N	N	N	N	T	T	N	T	T	T	N	T	T	N	T	N	T	N	N	N	N	N	N	T	N	N	N	N
MAL1:327587	N	N	N	G	N	N	N	N	N	N	G	N	N	N	N	N	G	N	N	N	N	N	N	N	N	N	N	N	N	G	G	G	N	G	N	N	N	G	N	N	N	G	N	N	G	N	G	N	G
MAL1:328090	N	N	N	A	N	N	N	T	N	N	A	N	N	N	N	N	A	N	N	N	N	N	N	N	N	N	N	N	N	N	A	N	N	A	N	N	N	A	N	N	N	N	N	N	A	N	A	A	A
MAL1:330146	A	A	N	A	A	A	A	N	A	A	A	A	A	A	N	N	A	N	N	A	A	A	A	N	A	A	N	A	A	A	A	A	A	A	A	A	A	A	A	N	N	A	A	N	A	A	A	A	A
MAL1:332074	A	N	N	A	N	A	N	N	A	N	A	A	N	A	N	A	A	N	N	N	N	A	N	N	N	N	N	A	A	N	A	A	N	A	N	A	A	A	N	N	N	A	A	N	A	N	N	N	A
MAL1:332205	N	N	N	N	N	N	N	N	N	N	N	N	N	N	N	N	N	N	N	N	N	N	N	N	N	N	N	N	N	N	N	N	N	N	N	N	N	N	N	N	N	N	N	N	C	N	C	C	C
MAL1:332353	N	N	N	C	C	C	N	N	C	N	C	C	N	C	N	N	C	N	N	C	N	C	N	N	N	C	N	N	C	C	C	C	C	C	N	C	C	C	N	N	C	C	N	N	C	C	C	C	C
MAL1:332784	N	N	C	A	N	A	N	N	N	N	N	N	N	N	N	N	N	N	N	N	N	N	N	N	N	N	N	N	N	N	N	N	N	N	N	N	N	N	N	N	N	N	N	N	N	A	A	A	A
MAL1:332985	A	A	N	A	A	A	A	N	A	A	A	A	A	A	A	A	A	N	N	A	A	A	A	A	A	A	N	N	A	A	A	A	A	A	A	A	A	N	A	N	N	N	A	A	N	A	A	A	A
MAL1:333087	N	N	N	N	N	N	N	N	N	N	N	N	N	N	N	N	N	N	N	N	N	N	N	N	N	N	N	N	N	N	N	N	N	N	N	N	N	N	N	N	N	N	N	N	A	N	A	N	N
MAL1:333568	N	N	N	A	N	N	N	N	N	N	N	N	N	N	N	N	N	N	N	N	N	N	N	N	N	N	N	N	A	A	A	N	N	A	N	A	A	A	N	N	N	A	N	N	A	N	N	N	N
MAL1:333651	C	N	N	C	N	C	N	N	C	N	C	N	N	C	N	N	C	N	N	N	N	C	N	N	N	N	N	N	N	N	C	N	N	C	N	N	N	N	C	N	N	N	C	N	C	C	C	C	C
MAL1:333803	N	N	N	T	N	T	N	N	T	N	T	T	T	T	N	N	T	N	N	N	T	T	T	N	T	N	T	T	T	N	T	N	T	T	N	N	N	T	N	N	T	T	N	N	T	T	T	T	T
MAL1:339756	N	N	N	N	N	N	N	N	N	N	N	N	N	N	N	N	N	N	N	N	N	N	N	N	N	N	N	N	N	N	N	N	N	N	N	N	N	N	N	N	N	N	N	N	A	N	A	A	A
MAL1:340589	N	N	N	N	N	N	N	N	N	N	N	N	N	N	N	N	N	N	N	N	N	N	N	N	N	N	N	N	N	N	N	N	N	N	N	N	N	N	N	N	N	N	N	N	G	N	N	N	N
MAL1:340657	N	N	N	C	N	N	N	N	N	A	C	N	N	C	N	N	N	N	N	N	N	N	N	N	N	N	N	N	A	N	N	N	N	N	N	N	N	C	N	N	N	C	N	N	C	C	C	C	A
MAL1:341179	N	N	N	N	N	N	N	N	N	N	N	N	N	N	N	N	N	T	N	N	N	N	N	N	N	N	N	N	N	N	N	N	N	N	N	N	N	N	N	N	N	N	N	N	N	N	T	N	T
MAL1:341416	N	N	N	N	N	N	N	N	N	N	N	N	N	N	N	N	N	N	N	N	N	N	N	N	N	N	N	N	N	N	N	N	N	N	N	N	N	N	N	N	N	N	N	N	G	G	G	G	N
MAL1:341601	N	N	N	N	N	N	N	G	N	N	N	N	N	N	N	N	N	N	N	N	N	N	N	N	N	N	N	N	N	N	N	N	N	N	N	N	N	N	N	N	N	N	N	N	N	N	G	G	G
MAL1:341759	N	T	N	C	N	N	N	N	N	N	C	N	N	N	N	N	N	N	N	N	N	N	N	N	N	N	N	N	N	N	C	N	N	C	N	N	N	C	N	N	N	N	N	N	C	C	C	C	C
MAL1:342648	C	N	C	C	C	C	C	N	C	C	C	C	C	C	N	N	C	N	N	N	C	C	N	N	N	C	C	C	C	C	C	C	C	C	N	C	C	C	C	N	C	C	C	N	C	C	C	C	C
MAL1:343084	N	N	N	N	N	N	N	A	N	N	G	N	N	N	N	N	N	N	N	N	N	N	N	N	N	N	N	N	N	N	N	N	N	N	N	N	N	N	N	N	N	N	N	N	G	G	G	G	G
MAL1:343247	N	N	N	A	N	N	N	N	A	A	N	N	N	N	N	N	N	A	N	N	N	N	N	N	N	N	N	N	N	N	N	N	N	A	N	N	N	A	N	N	N	N	N	N	A	A	A	A	A
MAL1:343779	C	C	C	C	C	C	C	N	C	C	C	C	C	C	N	C	C	N	C	C	C	C	C	C	C	C	C	C	C	C	C	C	C	C	C	C	C	C	C	N	C	C	C	C	C	C	N	N	C
MAL1:344338	N	N	N	N	N	N	N	N	N	N	N	N	N	N	N	N	N	N	N	N	N	N	N	N	N	N	N	N	N	N	N	N	N	N	N	N	N	N	N	N	N	N	N	N	N	N	N	N	N
MAL1:344797	N	C	N	C	N	C	C	N	C	C	C	C	N	C	N	C	C	N	N	C	C	C	N	N	N	C	N	C	C	C	C	C	C	C	N	N	C	C	C	N	N	C	C	N	C	C	N	N	C
MAL1:346883	G	G	N	G	G	G	G	N	G	G	G	G	G	G	G	G	G	N	N	G	G	N	G	G	N	G	N	G	G	G	G	G	G	G	G	G	G	G	G	G	G	N	G	G	G	G	G	G	G
MAL1:350406	N	N	N	N	N	N	N	N	N	N	N	N	G	N	N	N	N	N	G	N	N	N	N	N	G	N	N	N	N	N	N	N	N	N	N	N	N	G	N	N	N	N	N	G	N	N	A	N	N
MAL1:351739	T	T	N	N	T	T	T	N	N	T	N	T	N	T	N	N	N	N	N	T	T	T	T	T	T	T	T	T	T	T	T	T	T	T	T	T	T	T	N	N	T	T	T	N	N	T	N	N	N
MAL1:352674	N	N	N	G	N	G	G	N	N	N	N	G	N	G	N	N	G	N	N	N	N	N	N	N	N	N	N	N	G	N	G	G	N	N	N	N	N	N	N	N	N	N	N	N	N	N	N	N	N
MAL1:352749	N	N	N	N	N	N	A	N	N	N	N	N	N	N	N	N	A	N	N	N	N	N	A	N	N	N	N	N	A	N	N	N	A	N	N	N	N	N	N	N	N	A	N	N	A	N	N	A	N
MAL1:353854	N	N	N	N	N	N	N	N	N	N	N	N	N	N	N	N	N	N	N	N	N	N	N	N	N	N	N	N	N	N	N	N	N	N	N	N	N	N	N	N	A	A	N	N	N	N	N	N	A
MAL1:354427	N	N	N	T	N	T	N	N	T	T	T	N	N	C	N	N	N	T	T	N	C	N	T	N	N	C	N	N	C	N	C	C	N	T	N	C	C	C	N	N	N	C	T	N	T	T	T	N	T
MAL1:354814	T	N	N	T	T	T	T	N	T	T	T	T	T	T	N	N	T	N	T	T	T	T	T	T	T	T	T	T	T	T	T	T	T	T	T	T	T	T	T	T	T	T	T	T	T	T	N	N	N
MAL1:354956	N	N	N	N	N	N	N	N	N	N	N	N	N	N	N	N	N	N	N	N	N	N	N	N	N	N	N	N	N	N	N	N	N	N	N	N	N	N	N	N	N	N	N	N	N	N	G	G	G
MAL1:355005	N	N	N	T	N	T	N	N	N	N	N	N	N	N	N	N	N	A	T	N	N	T	N	N	N	N	N	N	N	T	N	N	N	T	N	N	N	N	N	N	N	N	N	N	T	T	T	T	T
MAL1:355030	N	N	N	N	N	N	N	N	T	N	T	N	N	N	N	N	T	N	N	T	N	N	T	N	N	N	T	T	T	T	N	N	T	N	T	T	T	N	N	N	T	N	T	T	T	N	N	N	N
MAL1:355463	N	N	N	A	N	N	N	N	A	N	N	N	N	N	N	N	N	N	A	N	N	N	N	N	N	N	N	N	N	A	A	N	N	A	N	N	N	A	N	N	N	N	N	N	N	N	A	A	A
MAL1:355602	T	N	N	T	N	N	N	N	T	N	N	N	N	N	N	N	N	N	T	N	T	T	T	N	T	T	T	T	T	T	T	T	T	T	T	T	T	T	T	N	T	T	T	N	T	T	T	T	T
MAL1:355824	N	N	N	N	N	N	N	N	N	N	N	N	N	N	N	N	N	C	N	N	N	N	N	N	N	N	N	N	N	C	N	N	N	N	N	N	N	N	N	N	N	N	N	N	C	C	C	C	C
MAL1:356026	N	N	N	C	N	N	N	N	N	N	N	N	N	N	N	N	N	T	N	N	N	N	N	N	N	N	N	N	N	C	N	N	C	C	N	N	N	C	N	N	N	N	N	N	N	C	C	C	C
MAL1:356584	N	N	N	C	N	N	N	N	N	N	N	N	N	N	N	N	N	N	C	N	N	N	N	N	N	N	N	N	N	N	N	N	N	N	N	N	N	N	N	N	N	N	N	N	N	N	C	C	N
MAL1:356625	N	N	N	C	N	N	N	N	N	N	N	N	N	N	N	N	N	N	N	N	C	N	C	N	N	N	N	N	C	C	N	N	C	C	C	C	N	C	C	N	C	C	C	N	C	C	C	C	C
MAL1:357180	N	N	N	N	N	N	N	N	N	N	N	N	N	N	N	N	N	N	N	N	N	N	N	N	N	N	N	N	N	C	N	N	N	C	N	N	N	C	N	N	N	N	N	N	C	C	C	C	C
MAL1:357301	N	N	N	N	N	N	N	N	N	N	N	N	N	N	N	N	N	N	N	N	N	N	N	N	N	N	N	N	N	N	G	N	N	T	N	N	N	T	N	N	N	N	N	N	N	T	N	N	N
MAL1:363220	N	N	N	N	N	N	N	N	N	N	N	N	N	N	N	T	N	N	N	N	N	N	N	N	N	N	N	N	N	N	T	N	N	N	N	G	N	N	N	N	N	N	N	N	N	N	N	N	N
MAL1:366798	N	N	N	C	N	N	N	N	N	C	N	C	N	N	N	C	N	N	N	N	N	N	N	N	N	N	N	N	N	N	N	N	N	N	N	N	N	N	N	N	N	N	N	N	C	N	C	C	N
MAL1:367105	C	C	N	C	C	N	N	N	C	C	N	C	N	N	C	C	N	C	N	C	C	C	C	N	N	C	N	C	C	C	C	C	C	C	N	C	N	C	C	N	N	C	C	N	C	C	C	C	C
MAL1:367659	N	N	N	N	N	N	N	N	N	N	N	N	N	N	N	N	N	N	N	N	N	G	N	N	N	N	N	N	G	G	N	N	N	G	N	N	N	N	N	N	N	N	N	N	G	G	N	N	G
MAL1:367800	N	N	N	N	N	N	N	N	N	N	N	N	N	N	N	N	N	N	N	N	N	N	N	N	N	N	N	N	N	N	N	N	N	N	N	N	N	N	N	N	N	N	N	N	N	N	N	N	N
MAL1:367905	N	N	N	N	N	N	N	N	N	N	N	N	N	N	N	N	N	N	N	N	N	N	N	N	N	N	N	N	N	N	N	N	N	N	N	N	N	N	N	N	N	N	N	N	N	N	N	N	T
MAL1:369939	N	N	N	G	N	N	N	N	N	G	N	N	N	N	N	N	N	N	N	N	N	N	N	N	N	N	N	N	N	N	G	N	N	G	N	N	N	G	N	N	N	N	N	N	G	G	G	G	G
MAL1:370795	N	N	N	G	G	N	N	N	N	N	N	N	N	N	N	N	N	N	N	N	G	G	G	N	N	N	G	G	G	G	G	G	G	G	N	G	G	G	G	N	G	G	G	N	G	G	G	G	G
MAL1:371280	T	N	N	T	T	N	N	N	T	T	N	T	N	N	N	N	N	N	N	T	T	T	T	N	N	T	T	T	T	T	T	T	T	T	T	T	T	T	T	N	T	T	T	T	T	T	T	T	T
MAL1:373340	N	N	N	N	N	N	N	N	N	N	N	N	N	N	N	N	N	N	N	N	N	N	N	N	N	N	N	A	N	N	N	N	N	A	N	N	N	N	N	N	N	N	N	N	N	A	N	N	N
MAL1:373733	N	N	N	N	N	N	N	N	N	N	N	N	N	N	N	N	N	N	N	N	N	N	N	N	N	N	N	N	N	C	N	N	N	N	N	N	N	N	N	N	N	N	N	N	N	N	C	C	N
MAL1:375657	G	G	N	N	G	N	G	G	G	G	N	G	G	G	G	G	G	N	G	G	N	N	G	G	G	G	G	G	G	G	N	G	G	G	G	N	G	G	G	G	G	N	G	G	G	N	N	N	N
MAL1:377699	C	C	N	C	C	C	C	N	C	C	C	C	C	C	C	C	C	N	N	C	C	C	N	C	C	C	C	C	C	C	C	C	C	C	C	C	C	C	C	C	C	C	C	C	C	C	C	C	C
MAL1:379258	N	N	N	C	N	N	N	N	N	N	C	N	N	N	N	N	N	N	N	N	N	N	N	N	N	N	N	N	N	N	N	N	T	N	N	N	N	N	N	N	N	N	N	N	C	C	C	C	C
MAL1:381882	N	N	N	A	N	N	N	N	N	N	N	N	N	N	N	N	N	N	N	N	N	N	N	N	N	N	N	N	N	N	A	N	N	A	A	N	N	A	N	N	N	N	N	N	N	N	N	N	N
MAL1:382031	N	T	T	T	N	N	N	N	N	N	N	N	N	N	N	N	N	N	N	N	N	T	N	N	N	N	N	N	N	T	N	N	N	T	N	N	N	N	N	N	N	N	N	N	N	T	T	T	T
MAL1:382328	C	N	N	C	N	N	N	N	N	N	C	N	N	N	N	C	N	N	N	N	N	C	N	N	N	N	N	N	N	C	N	N	N	N	N	N	N	N	N	N	N	N	N	N	C	N	C	C	C
MAL1:382558	N	N	N	N	N	N	N	N	N	N	N	N	N	N	N	N	N	N	N	N	N	N	N	N	N	N	N	N	N	N	N	N	N	N	N	N	N	N	N	N	N	N	N	N	N	N	N	N	N
MAL1:382784	N	N	N	T	N	T	N	N	N	N	T	T	N	T	N	N	N	N	N	N	N	N	N	N	N	N	N	N	N	N	N	N	N	N	N	N	N	T	N	N	N	N	N	N	T	N	N	N	T
MAL1:382980	N	N	C	C	N	N	N	N	N	N	N	N	N	N	N	N	N	N	N	N	N	C	N	N	N	N	N	N	N	N	N	N	N	C	N	N	N	N	N	N	N	N	N	N	N	N	C	C	C
MAL1:386672	N	N	G	G	N	N	N	N	N	N	N	N	N	N	N	N	N	N	N	N	N	G	N	N	N	N	N	N	N	G	G	G	N	N	N	N	N	N	G	N	N	N	N	N	G	N	G	G	G
MAL1:389537	C	N	N	C	C	C	C	T	C	C	C	C	C	C	C	C	C	N	C	C	C	C	C	N	C	C	C	C	C	C	C	C	C	C	C	C	C	C	C	C	C	C	C	C	C	C	C	C	C
MAL1:390149	G	G	N	G	G	G	G	N	G	N	G	G	G	G	N	G	G	N	N	G	G	G	G	N	G	G	G	G	G	G	G	G	G	G	G	G	G	G	G	G	G	G	G	G	G	G	G	G	G
MAL1:390854	N	N	N	A	N	A	A	A	A	A	A	A	N	A	N	A	A	N	N	A	A	A	A	N	N	N	N	N	N	A	A	A	N	A	A	A	N	A	A	N	N	A	A	N	A	A	A	A	A
MAL1:390990	C	N	N	N	C	N	N	N	N	N	N	C	N	C	N	N	N	N	N	N	N	N	N	N	N	N	N	N	N	N	N	N	N	N	N	N	N	N	N	N	N	N	C	N	N	N	T	N	N
MAL1:391307	N	N	N	N	N	N	N	T	N	N	N	N	N	N	N	N	N	N	T	N	N	N	N	N	N	N	N	N	N	N	N	N	N	N	N	N	N	N	N	N	N	N	N	N	N	N	N	N	N
MAL1:391492	N	N	N	A	N	A	N	N	A	A	A	N	N	A	N	A	A	N	N	A	A	A	A	N	N	A	A	A	A	A	A	A	A	A	A	A	A	A	A	N	A	A	A	N	A	A	A	A	A
MAL1:391766	N	N	N	N	N	N	N	N	N	N	N	N	N	N	N	N	N	N	N	N	N	N	N	N	N	N	N	N	N	N	N	N	N	N	N	N	N	N	N	N	N	N	N	N	N	N	N	N	N
MAL1:392722	N	N	N	A	N	N	N	A	A	N	A	N	N	N	N	N	N	N	N	N	A	A	A	N	N	A	N	A	A	N	A	N	N	A	A	A	N	A	A	N	N	N	A	N	A	A	A	A	A
MAL1:392934	N	N	N	N	N	N	N	N	N	N	N	N	N	N	N	N	N	N	N	N	N	C	N	N	N	N	N	N	N	C	N	N	N	N	N	N	N	N	N	N	N	N	N	N	C	N	C	C	C
MAL1:393163	G	G	N	G	G	G	G	A	G	G	G	G	G	G	G	G	G	N	N	G	N	G	G	N	G	G	G	G	G	G	G	G	G	G	G	G	N	G	G	N	G	G	G	N	G	G	G	G	G
MAL1:394031	N	N	N	N	N	N	N	N	N	N	N	N	N	N	N	N	N	N	N	N	N	N	N	N	N	N	N	N	N	N	N	N	N	N	N	N	N	N	N	N	N	N	N	N	N	N	N	N	N
MAL1:395333	N	N	N	N	N	N	N	A	N	N	N	N	N	N	N	N	N	N	N	N	N	N	N	N	N	N	N	N	N	N	A	N	N	A	N	N	N	N	N	N	N	N	N	N	A	N	A	A	A
MAL1:396922	N	N	N	N	N	N	N	N	N	N	N	N	N	N	N	N	N	N	N	N	N	N	N	N	N	N	N	N	N	N	N	N	N	N	N	N	N	N	N	N	N	N	N	N	N	N	N	T	N
MAL1:398408	A	A	N	N	N	A	A	N	A	A	A	A	N	G	A	N	A	N	A	A	A	A	A	A	A	A	A	A	A	A	A	N	A	A	A	A	A	A	N	N	A	A	A	A	A	A	N	G	N
MAL1:398893	N	N	N	N	N	N	N	N	N	N	N	N	N	N	N	N	N	N	N	N	N	N	N	N	N	N	N	N	N	N	N	N	N	N	N	N	N	N	N	N	N	N	N	N	N	N	T	T	N
MAL1:399365	C	C	N	C	C	C	C	N	C	C	C	C	C	C	C	C	C	N	C	C	C	C	N	C	N	C	C	C	C	C	C	C	C	C	C	C	C	C	C	C	C	C	C	N	C	C	N	N	C
MAL1:399664	N	N	N	T	N	T	N	N	N	N	N	N	N	T	N	N	T	C	N	N	T	T	T	N	T	T	T	T	T	T	T	T	T	T	T	T	T	T	T	N	T	T	T	T	T	T	T	T	T
MAL1:400468	N	N	N	N	N	N	N	N	N	N	N	N	N	N	N	N	N	T	N	N	N	N	N	N	N	N	N	N	N	N	N	N	N	N	N	N	N	N	N	N	N	N	N	N	C	N	C	C	N
MAL1:400644	N	C	N	C	C	C	N	A	C	C	C	C	C	C	N	C	C	A	N	C	N	C	C	C	N	N	N	N	N	C	C	N	N	C	N	C	N	C	N	N	N	C	N	N	C	C	N	N	C
MAL1:400870	T	T	N	T	N	G	T	N	G	N	G	N	G	T	N	N	G	N	N	G	T	T	G	N	N	T	N	G	N	G	T	T	T	T	G	G	T	T	T	N	T	T	G	G	G	G	N	N	G
MAL1:401279	G	G	N	G	G	G	G	N	G	G	G	G	G	G	G	G	G	N	N	G	G	G	G	G	G	G	N	N	G	G	G	G	G	G	G	G	G	G	G	G	G	G	G	G	G	G	G	G	G
MAL1:401461	N	N	N	N	N	N	N	N	N	N	N	N	N	N	N	N	N	N	N	N	N	N	N	N	N	N	N	N	N	N	N	N	N	N	N	N	N	N	N	N	N	N	N	N	N	N	G	N	T
MAL1:401578	N	N	N	N	N	N	N	N	N	N	C	N	N	C	N	N	C	T	N	N	N	C	N	N	N	N	N	N	N	C	C	N	N	N	N	N	N	C	N	N	N	N	N	N	C	N	C	C	C
MAL1:402388	N	N	N	T	N	N	N	T	T	T	N	N	N	N	N	N	N	N	N	N	N	N	N	N	N	N	N	N	N	N	T	N	N	N	N	N	N	N	N	N	N	N	N	N	N	N	T	T	N
MAL1:403004	N	N	N	N	N	A	N	N	A	N	N	N	N	N	N	N	A	N	N	N	N	N	N	N	N	N	N	N	A	N	A	N	N	N	N	N	N	A	N	N	N	A	A	N	A	N	N	N	A
MAL1:403093	N	N	N	N	N	N	N	N	N	N	N	N	N	N	N	N	N	N	A	N	N	N	N	N	N	N	N	N	N	N	T	N	N	N	N	N	N	N	N	N	N	N	N	N	N	N	N	N	N
MAL1:403611	C	C	N	C	C	C	C	N	C	C	C	C	C	C	C	C	C	N	N	C	C	C	C	C	C	C	N	C	C	C	C	C	C	C	C	C	C	C	C	C	C	C	C	N	C	C	C	C	C
MAL1:404139	N	N	N	N	N	C	N	G	C	N	C	N	N	N	N	N	N	N	N	N	C	C	N	N	N	N	N	C	C	C	C	C	N	C	N	N	N	C	C	N	N	C	N	N	C	N	C	C	C
MAL1:404621	N	N	N	N	N	N	A	N	G	N	N	N	N	N	N	N	N	N	N	N	N	N	G	N	N	N	N	N	N	N	A	N	N	N	N	N	N	A	N	N	N	N	N	N	G	N	G	N	G
MAL1:407243	G	G	N	G	N	G	N	G	G	G	G	G	G	G	G	G	G	N	N	G	G	G	G	N	N	G	N	G	G	G	G	G	N	G	G	G	G	G	G	N	N	G	G	N	G	G	G	G	G
MAL1:407621	N	N	C	N	N	N	N	N	N	N	N	N	N	N	N	N	N	N	N	N	A	A	A	N	N	N	N	N	N	A	N	N	N	A	N	N	N	A	N	N	N	N	N	N	N	N	A	A	A
MAL1:407755	N	T	N	N	N	N	N	N	N	N	N	N	N	N	N	N	N	N	N	N	N	N	N	N	N	N	N	N	N	N	N	N	N	N	N	N	N	N	N	N	N	N	N	N	N	N	N	N	N
MAL1:407791	N	N	N	A	N	N	N	N	N	N	A	N	N	A	N	N	A	N	N	A	N	N	A	N	N	N	N	N	N	N	A	A	N	N	N	N	A	N	N	N	N	N	N	N	A	A	N	N	A
MAL1:407853	N	N	N	G	G	G	G	N	G	N	G	N	G	G	G	G	G	N	N	G	G	N	G	N	N	N	G	G	G	G	G	G	N	G	G	G	N	A	G	G	G	N	G	G	G	G	N	N	G
MAL1:407915	N	N	N	N	N	N	N	N	N	N	T	N	N	T	N	N	N	N	N	N	N	T	N	N	N	T	N	N	N	T	N	N	N	N	N	T	N	T	N	N	N	N	N	N	T	N	T	T	T
MAL1:408114	N	N	T	N	N	N	N	T	N	N	N	N	N	N	N	N	N	A	N	N	A	N	N	N	N	N	N	N	A	N	A	N	N	A	A	A	N	N	N	N	N	N	A	N	A	N	A	A	A
MAL1:408276	N	N	N	N	N	N	N	A	N	N	N	N	N	N	N	N	N	N	N	N	N	N	N	N	N	N	N	N	N	N	N	N	N	N	N	N	N	A	N	N	N	N	N	N	A	N	A	N	A
MAL1:408642	N	N	N	N	N	N	N	N	N	N	N	N	N	N	N	N	N	C	N	N	N	N	N	N	N	N	N	N	N	N	N	N	N	N	N	N	N	N	N	N	N	N	N	N	A	N	N	N	N
MAL1:408695	N	N	N	N	N	N	N	A	N	N	T	N	N	T	N	T	N	A	N	N	N	T	N	N	N	N	N	N	N	N	N	N	N	N	N	N	N	N	N	N	N	N	N	N	T	T	N	N	T
MAL1:408835	N	N	N	N	N	N	N	T	N	N	N	N	N	A	N	N	N	N	N	N	N	N	N	N	N	N	N	N	N	N	N	N	N	N	N	N	N	A	N	N	N	N	N	N	A	N	A	A	A
MAL1:408865	N	N	N	A	N	N	N	N	N	N	N	N	N	N	N	N	N	N	N	N	A	A	N	N	N	N	N	A	N	A	N	N	N	A	N	N	A	A	N	N	N	A	A	N	N	A	N	N	A
MAL1:408903	N	N	N	N	N	N	N	N	N	N	N	N	N	N	N	N	N	N	N	N	N	G	N	N	N	N	N	N	N	N	N	N	N	N	N	N	N	G	N	N	N	N	N	N	G	N	G	G	G
MAL1:409075	A	A	N	A	A	A	A	N	A	A	A	A	A	A	A	A	A	N	A	A	A	A	A	A	A	A	A	A	A	A	A	A	A	A	A	A	A	A	A	A	A	A	A	A	A	N	A	A	A
MAL1:409637	N	N	N	N	N	N	N	N	N	N	T	N	N	T	N	N	N	N	N	N	N	T	N	N	N	N	N	N	N	N	T	N	N	T	N	N	N	N	N	N	N	N	T	N	N	T	T	T	T
MAL1:410035	N	N	N	C	C	C	N	N	C	N	C	N	N	N	C	N	N	N	N	C	C	C	C	N	N	C	C	C	C	C	C	C	C	C	N	N	C	C	C	N	C	C	C	N	C	C	C	C	C
MAL1:410068	N	N	N	N	N	N	N	N	N	N	N	N	N	N	N	N	N	N	N	N	N	N	N	N	N	N	N	N	N	N	N	N	N	N	N	N	N	N	N	N	N	N	N	N	A	N	A	A	A
MAL1:410243	N	N	N	N	N	N	N	N	N	N	N	N	N	N	N	N	N	N	N	N	N	T	N	N	N	N	N	N	N	N	N	N	N	N	N	N	N	N	N	N	N	N	N	N	N	N	N	N	T
MAL1:410327	N	N	N	N	N	N	N	N	N	N	N	N	N	N	N	N	N	N	N	N	N	N	N	N	N	N	N	N	N	G	N	N	N	N	N	N	N	G	N	N	N	N	N	N	G	N	A	A	N
MAL1:410529	N	N	N	N	N	N	N	A	N	N	N	N	N	N	N	N	N	N	N	N	N	N	N	N	N	N	N	N	N	N	N	N	N	N	N	N	N	N	N	N	N	N	N	N	G	N	G	G	G
MAL1:411796	N	G	N	G	G	G	N	T	N	G	T	G	G	N	N	N	N	N	N	N	G	N	G	G	N	G	G	N	N	N	G	G	G	N	G	N	N	N	N	G	G	N	G	N	N	T	G	G	G
MAL1:415828	N	N	N	N	N	N	N	N	N	N	N	N	N	N	N	N	N	N	N	N	N	N	N	N	N	N	N	N	N	N	N	N	N	N	N	N	N	A	N	N	N	N	N	N	N	A	A	A	A
MAL1:419622	A	A	N	A	A	A	A	A	A	A	A	A	A	A	N	N	A	N	N	A	A	A	A	N	A	A	A	A	A	A	A	A	A	A	A	A	A	A	A	N	A	A	A	A	N	A	A	A	A
MAL1:419785	N	N	N	A	N	N	N	T	N	N	N	N	N	N	N	N	N	N	T	N	N	N	N	N	N	N	N	N	N	N	A	N	N	A	N	N	N	N	N	N	N	A	N	N	N	N	N	N	N
MAL1:419964	N	N	N	A	N	N	N	A	A	N	A	N	N	N	N	N	N	N	N	N	N	N	N	N	N	N	N	N	N	A	N	N	N	N	N	N	N	A	N	N	N	N	N	N	A	N	A	A	A
MAL1:420254	N	N	N	C	C	C	N	N	C	C	N	C	C	C	N	N	C	N	N	C	N	C	N	N	N	N	N	N	N	C	C	N	N	C	N	N	N	C	N	N	N	N	N	N	N	N	C	N	N
MAL1:421803	N	N	N	N	N	N	N	N	N	N	N	N	N	N	N	N	N	N	N	N	N	N	N	N	N	N	N	N	N	N	N	N	N	N	N	N	N	N	N	N	N	N	N	N	N	N	N	N	N
MAL1:423578	N	N	N	N	N	N	N	G	T	N	T	N	N	T	N	N	T	N	N	N	N	N	T	N	N	N	N	N	N	N	T	N	N	T	N	N	N	T	N	N	N	N	N	N	T	N	N	T	T
MAL1:423909	N	N	N	G	N	N	N	G	N	N	G	N	N	N	N	N	N	N	N	N	G	G	N	N	N	N	N	N	N	N	G	N	N	N	N	N	N	G	N	N	N	G	G	N	G	G	G	G	G
MAL1:424465	N	N	N	T	T	T	N	T	T	T	T	T	N	T	N	N	T	N	N	N	T	T	T	N	N	N	N	N	N	T	T	N	T	N	T	N	N	T	N	N	N	N	T	N	T	T	T	T	T
MAL1:426456	N	N	N	G	N	G	G	N	G	G	G	N	N	N	N	G	N	N	N	N	G	G	G	N	N	N	N	N	G	G	G	N	N	G	N	G	N	G	G	N	N	G	G	N	G	G	G	G	G
MAL1:426486	N	N	N	T	N	T	N	N	N	N	N	N	N	N	N	N	N	N	N	N	T	T	T	N	N	N	N	T	T	T	T	T	T	T	N	T	N	N	T	N	N	N	T	T	T	T	T	T	T
MAL1:426657	N	N	N	N	N	N	N	N	N	N	N	N	N	N	N	N	N	N	N	N	N	N	N	N	N	N	N	N	N	N	N	N	N	N	N	N	N	N	N	N	N	N	N	N	N	N	A	A	N
MAL1:427459	N	N	N	C	N	N	N	C	N	N	C	N	N	N	N	C	N	N	N	N	C	C	C	N	N	N	N	N	C	C	C	N	C	C	N	N	N	C	N	N	N	C	N	N	C	C	C	C	C
MAL1:428019	C	C	N	C	C	C	C	N	C	C	C	C	C	C	C	N	C	N	N	C	C	C	C	N	N	C	N	C	C	C	C	C	C	C	C	C	C	C	C	N	C	C	C	N	C	C	N	C	C
MAL1:428197	N	N	N	T	N	N	N	G	N	N	N	N	N	N	N	G	N	N	N	N	N	N	N	N	N	N	N	N	N	N	T	N	N	N	N	N	N	T	N	N	N	N	N	N	N	N	T	T	T
MAL1:428395	N	N	N	T	N	N	N	N	N	N	N	N	N	N	N	N	N	C	N	N	N	N	N	N	N	N	N	N	N	N	N	N	N	T	N	N	N	T	N	N	N	N	N	N	T	T	T	T	T
MAL1:428598	N	N	N	N	N	N	N	A	N	N	N	N	N	N	N	N	N	N	N	N	N	N	N	N	N	N	N	N	N	N	N	N	N	N	N	N	N	N	N	N	N	N	N	N	N	N	G	G	N
MAL1:432828	N	N	N	T	N	T	N	N	N	N	N	T	N	N	N	N	T	C	N	N	N	T	T	N	N	N	N	N	T	T	T	N	N	T	N	N	T	T	T	N	T	T	N	N	N	N	T	T	T
MAL1:433377	N	N	N	C	N	N	N	N	N	N	C	N	N	N	N	N	N	C	N	N	N	N	N	N	N	N	N	N	N	N	C	N	N	C	N	N	N	C	N	N	N	N	N	T	C	C	C	C	C
MAL1:433467	N	N	N	N	N	N	N	N	N	N	T	N	N	N	N	N	N	N	N	N	N	N	N	N	N	N	N	N	N	T	N	N	N	T	N	N	N	T	N	N	N	N	N	N	T	T	T	T	T
MAL1:433970	N	N	N	N	N	N	N	N	N	N	N	N	N	N	N	N	N	N	N	N	N	N	N	N	N	N	N	N	N	N	N	N	N	N	N	N	N	N	N	N	N	N	N	N	N	N	G	G	G
MAL1:434416	N	N	N	T	T	T	N	N	N	N	T	T	N	T	N	N	T	N	N	N	T	T	T	T	T	T	T	T	T	T	T	T	T	T	T	T	T	T	T	T	T	T	T	T	T	N	N	N	N
MAL1:434468	G	G	G	T	G	G	G	N	G	G	G	G	G	G	G	G	G	N	N	G	G	G	G	G	G	G	G	G	G	G	G	G	G	G	G	N	G	G	G	N	G	N	G	G	G	G	G	G	G
MAL1:435379	N	N	N	A	N	N	N	N	N	N	A	N	N	N	N	N	N	N	N	N	N	A	N	N	N	N	N	N	N	N	A	N	N	A	N	N	N	A	N	N	N	N	N	N	A	A	A	A	A
MAL1:435447	N	N	N	N	N	N	N	N	N	N	N	N	N	N	N	A	N	N	N	N	N	N	N	N	N	N	N	N	N	N	N	N	N	N	N	N	N	N	N	N	N	N	N	N	N	N	N	N	N
MAL1:435594	N	N	N	N	N	N	N	N	N	N	N	N	N	N	N	N	N	N	N	N	N	N	N	N	N	N	N	N	N	N	N	N	N	N	N	N	N	N	N	N	N	N	N	N	N	N	N	N	N
MAL1:437986	N	N	N	N	N	N	N	N	N	N	G	N	N	N	N	N	N	N	N	N	N	N	N	N	N	N	N	N	N	N	N	N	N	N	N	N	N	G	N	N	N	N	N	N	G	G	G	G	G
MAL1:438174	C	N	N	N	C	N	C	N	N	N	N	C	C	N	C	N	N	N	N	N	N	N	N	C	N	N	N	N	N	N	N	C	N	N	N	N	N	N	N	N	N	N	N	C	N	N	N	N	N
MAL1:439631	C	C	C	C	C	C	C	N	C	C	C	C	C	C	C	C	C	N	N	C	C	C	C	C	C	C	C	C	C	C	C	C	C	C	C	C	C	C	C	C	C	C	C	C	C	C	C	C	C
MAL1:439885	N	N	N	A	N	A	N	N	N	N	A	N	N	N	N	N	N	N	N	N	N	N	A	N	N	N	A	A	N	A	N	N	N	A	N	N	A	A	N	N	N	N	N	N	A	N	N	A	A
MAL1:441436	N	N	N	T	N	N	N	N	N	N	T	N	N	N	N	N	N	N	N	N	N	N	N	N	N	N	N	T	N	T	T	N	N	T	N	N	N	T	N	N	N	N	N	N	N	N	T	T	N
MAL1:442470	N	N	N	T	N	N	N	N	N	N	N	N	N	N	N	G	N	N	N	N	N	N	N	N	N	N	N	N	N	N	N	N	N	N	N	N	N	N	N	N	N	N	N	N	N	T	T	T	T
MAL1:443993	N	N	N	N	N	N	N	N	N	N	N	N	N	N	N	N	N	N	N	N	N	N	N	N	N	N	N	N	N	N	N	N	N	N	N	N	N	N	N	N	N	N	N	N	N	N	N	N	N
MAL1:447498	G	N	G	N	N	N	N	N	G	G	N	N	N	N	N	N	N	N	N	N	N	N	N	G	N	N	N	N	N	N	N	N	N	N	N	G	G	G	G	N	G	G	N	N	N	N	N	N	N
MAL1:452797	G	N	N	N	N	N	N	N	G	N	N	G	N	N	N	G	N	N	N	N	G	G	G	N	N	N	N	G	G	G	G	G	G	G	G	G	G	G	G	N	N	G	G	N	G	G	G	G	G
MAL1:457005	N	N	N	N	N	N	N	N	N	N	N	N	N	N	N	N	N	N	N	N	N	N	N	N	N	N	N	N	N	N	N	N	N	N	N	N	N	N	N	N	N	N	N	N	N	N	N	N	N
MAL1:463804	N	N	N	N	N	N	N	N	N	N	N	N	N	N	N	G	N	N	N	N	N	N	N	N	N	N	N	G	N	N	N	N	N	N	N	N	G	G	N	N	N	N	N	N	N	N	A	A	N
MAL1:465984	N	N	N	N	N	N	N	N	N	N	N	N	N	N	N	N	N	N	N	N	N	N	N	N	N	N	N	N	N	N	N	N	N	N	N	N	N	N	N	N	N	N	N	N	N	N	N	N	N
MAL1:466139	N	N	N	N	N	N	N	N	N	N	N	N	N	N	N	N	N	N	N	N	C	C	C	N	N	N	N	N	C	N	C	N	N	N	C	C	N	N	N	N	N	N	C	N	C	N	C	C	C
MAL1:466446	C	N	N	N	N	N	N	N	N	N	N	N	N	N	N	N	N	C	N	N	N	N	N	N	N	N	N	N	N	N	N	N	N	N	N	N	C	N	N	N	N	N	N	N	N	N	T	T	N
MAL1:466479	N	N	N	N	N	N	N	N	N	N	N	N	N	N	N	N	N	G	N	N	N	N	N	N	N	N	N	N	N	A	N	N	N	N	N	N	N	N	N	N	N	N	N	N	N	A	N	N	N
MAL1:466849	N	N	N	N	N	N	N	N	N	N	N	N	N	N	N	N	N	N	N	N	N	N	N	N	N	N	N	N	N	N	N	N	N	N	N	N	N	N	N	N	N	N	N	N	N	N	N	N	N
MAL1:467184	N	N	N	G	G	N	N	N	N	N	N	N	N	N	N	N	N	N	N	G	G	G	G	N	N	N	G	N	N	G	G	N	G	N	N	G	N	N	N	G	G	N	G	N	G	G	N	N	G
MAL1:467591	N	N	N	N	N	N	N	N	N	N	N	N	N	N	N	N	N	N	N	N	N	N	N	N	N	N	N	N	N	N	N	N	N	N	N	N	N	N	N	N	N	N	N	N	N	N	N	N	N
MAL1:468036	N	N	N	N	N	N	N	N	N	N	N	N	N	N	N	N	N	N	N	N	N	A	N	N	N	N	N	N	N	N	N	N	N	N	N	N	N	N	N	N	N	N	N	N	N	N	N	N	N
MAL1:468228	N	N	N	N	N	N	N	N	N	N	N	N	N	N	N	N	N	N	N	N	N	C	N	N	N	N	N	N	N	N	N	N	N	N	N	N	N	N	N	N	N	N	N	N	N	N	N	C	N
MAL1:468501	N	N	N	N	N	N	N	N	N	N	N	N	N	N	N	N	N	N	N	N	N	N	N	N	N	N	N	N	N	N	N	N	N	N	N	N	N	N	N	N	N	N	N	N	G	N	G	N	G
MAL1:468828	N	N	N	N	N	G	G	N	N	N	N	N	N	G	N	G	N	N	N	N	G	N	N	N	N	G	N	G	N	N	N	G	N	N	N	N	N	N	N	N	G	N	N	N	G	G	G	N	N
MAL1:470043	N	T	N	N	N	N	N	N	N	N	N	N	N	N	N	N	N	N	N	N	N	T	N	N	N	N	N	N	T	N	N	N	N	N	N	N	N	N	N	N	N	N	N	N	A	N	A	A	A
MAL1:470272	N	N	N	N	N	N	N	N	N	N	N	N	N	N	N	N	N	N	G	N	N	N	N	N	N	N	N	N	N	N	N	N	N	N	N	N	N	N	N	N	N	N	N	N	N	N	N	N	N
MAL1:470808	N	A	N	N	N	N	N	N	N	N	N	N	N	N	N	N	N	N	N	N	N	A	N	N	N	N	N	N	N	N	N	N	N	N	N	N	N	N	N	N	N	N	N	N	N	N	N	N	N
MAL1:482517	N	N	N	N	N	N	N	N	N	N	N	N	N	N	N	N	G	N	N	N	N	N	N	N	N	N	G	N	N	N	N	N	N	N	N	N	N	N	N	N	N	N	N	N	N	N	A	A	N
MAL1:482978	N	N	N	N	N	N	N	N	N	N	N	N	N	N	N	N	N	N	N	N	N	N	N	N	N	N	N	N	N	N	N	N	N	N	N	N	N	N	N	N	N	N	N	N	N	N	N	N	N
MAL1:483072	N	N	N	N	N	N	N	T	N	T	N	N	N	N	T	N	N	N	N	N	N	N	N	N	T	N	N	N	N	N	N	T	N	N	N	T	N	N	N	N	T	N	N	T	N	N	N	N	N
MAL1:483229	N	C	N	C	N	N	N	N	C	N	C	N	N	N	N	C	N	N	N	N	C	C	N	N	N	N	N	N	C	C	C	N	N	C	N	N	N	N	C	N	N	N	N	N	C	C	C	C	C
MAL1:483408	N	N	N	N	N	N	N	N	N	N	N	N	N	N	N	N	N	N	N	N	N	N	N	N	N	N	N	N	N	N	N	N	N	A	N	N	N	N	N	N	N	N	N	N	N	A	A	A	A
MAL1:488069	C	N	N	C	C	N	N	N	C	C	C	N	N	C	N	N	N	C	N	C	C	C	C	N	N	N	C	C	C	C	C	C	C	C	C	C	N	C	C	N	C	N	C	C	C	C	C	C	C
MAL1:488206	N	C	N	T	N	N	C	N	N	N	N	N	N	C	N	N	N	N	C	C	N	C	N	N	C	C	N	C	N	C	N	N	N	N	N	N	N	N	C	N	N	N	N	C	C	C	T	T	N
MAL1:488280	T	T	N	T	N	T	T	N	T	C	T	T	N	T	N	T	T	N	N	T	T	T	T	N	N	C	N	T	C	T	N	C	N	T	T	N	N	C	C	N	T	C	T	T	T	T	N	T	T
MAL1:489044	N	N	N	N	N	N	N	N	N	N	N	N	N	N	N	N	N	N	N	N	N	A	N	N	N	N	A	N	N	N	N	N	N	A	N	N	N	N	N	N	N	N	A	N	N	N	N	N	N
MAL1:489410	N	N	N	N	N	N	N	N	N	N	N	N	N	N	N	N	N	N	N	N	N	N	T	N	N	N	N	N	N	N	N	N	N	T	N	N	N	T	N	N	N	N	N	N	N	N	N	N	N
MAL1:489858	N	N	N	N	N	N	N	T	N	N	N	N	N	N	N	N	N	N	N	N	N	N	N	N	N	N	N	N	N	N	N	N	N	N	N	N	N	N	N	N	N	N	N	N	N	N	N	N	N
MAL1:490416	T	N	N	T	T	T	T	C	T	T	T	T	N	T	N	N	T	N	N	T	T	T	T	T	T	T	T	T	N	N	T	N	T	T	N	N	N	N	T	T	T	T	T	N	T	T	T	T	T
MAL1:490486	A	A	N	A	A	A	N	N	A	A	A	A	A	A	N	C	A	N	N	A	A	A	A	N	N	N	A	A	A	A	A	A	A	A	A	A	A	A	A	N	A	A	A	A	A	A	A	A	A
MAL1:490570	N	N	N	N	N	N	N	N	N	N	N	N	N	N	N	N	N	N	N	N	N	N	N	N	N	N	N	N	N	N	N	N	N	T	N	T	N	N	N	N	T	N	N	N	N	N	N	N	N
MAL1:490775	N	N	N	N	N	A	N	N	N	N	A	N	N	A	N	N	N	A	N	N	N	N	A	N	N	N	N	A	A	A	A	N	N	A	A	A	N	A	N	N	N	A	A	N	N	A	N	N	N
MAL1:494336	N	N	N	N	N	N	N	N	N	N	N	N	N	N	N	G	N	N	N	N	N	G	N	N	N	N	N	N	G	G	N	G	N	G	N	N	N	N	C	N	N	N	G	N	G	N	G	G	G
MAL1:496454	G	G	N	G	G	G	G	A	G	G	G	G	G	G	G	G	G	N	N	G	G	G	G	G	G	G	G	G	G	G	G	G	G	G	G	G	G	G	G	G	G	G	G	G	G	G	G	G	G
MAL1:496491	N	A	N	A	N	N	N	A	A	N	A	N	N	A	N	N	N	N	N	N	N	A	N	N	N	N	N	N	A	A	N	N	N	A	N	G	N	G	N	N	N	N	A	N	N	A	A	A	A
MAL1:496537	N	N	N	N	N	N	N	N	N	N	N	N	N	N	N	N	N	N	N	N	N	N	N	N	N	N	N	N	N	N	N	N	N	N	N	N	N	N	N	N	N	N	N	N	N	N	G	G	G
MAL1:496614	N	N	N	N	N	N	T	N	N	N	N	N	N	N	N	N	N	N	N	N	N	N	N	N	N	N	N	N	N	N	N	N	N	N	N	N	N	N	N	N	N	N	N	N	N	N	A	A	N
MAL1:496745	N	N	N	A	N	N	N	N	A	N	A	N	N	A	N	N	A	N	N	A	A	A	A	N	N	N	N	N	A	A	A	N	N	A	A	A	A	A	A	N	N	N	N	N	A	A	A	A	A
MAL1:496798	N	N	N	N	N	N	N	N	N	N	N	N	N	N	N	N	N	N	N	N	N	N	N	N	N	N	N	N	N	N	N	N	N	N	N	N	N	N	N	N	N	N	N	N	N	N	C	N	N
MAL1:496868	N	N	N	A	N	N	N	C	N	N	A	N	N	N	N	A	N	N	N	N	N	C	A	N	N	N	N	N	N	N	A	N	N	A	N	N	N	N	C	N	N	N	N	N	A	A	A	A	A
MAL1:496896	N	N	N	N	N	N	N	A	N	N	N	N	N	N	N	N	N	N	N	N	N	N	N	N	N	N	N	N	N	N	N	N	N	N	N	N	N	N	N	N	N	N	N	N	N	N	A	A	N
MAL1:496927	N	N	N	N	N	N	N	N	N	N	A	N	N	N	N	N	N	N	N	N	N	N	N	N	N	N	N	N	N	N	N	N	N	N	N	N	N	N	N	N	N	N	N	N	N	N	A	A	N
MAL1:497255	N	N	T	C	N	C	N	N	N	N	N	N	N	T	N	N	N	N	N	N	N	C	T	N	N	N	N	T	T	N	N	N	N	T	T	T	C	N	N	N	N	N	T	N	C	C	C	C	C
MAL1:497763	N	N	N	T	N	N	N	T	N	N	N	N	N	N	N	G	N	N	N	N	N	N	N	N	N	N	N	N	N	N	N	G	N	N	N	N	N	T	N	N	N	N	N	N	N	N	N	N	N
MAL1:498370	N	N	N	N	N	N	N	N	N	N	N	N	N	N	N	N	N	N	N	N	N	N	N	N	N	N	N	N	N	N	N	N	N	N	N	N	N	N	N	N	N	N	N	N	G	N	G	G	N
MAL1:498731	N	N	N	N	N	N	G	N	N	N	G	N	N	N	N	N	N	N	N	N	N	N	N	N	N	N	N	N	G	G	N	N	N	N	N	N	N	N	N	N	N	N	N	N	G	N	G	G	N
MAL1:498937	N	N	N	C	N	N	N	A	N	N	C	N	N	C	N	C	C	N	N	N	N	N	N	N	N	N	N	N	C	C	N	C	N	C	N	N	N	C	N	N	N	N	N	N	C	N	C	C	C
MAL1:499032	N	N	N	N	N	N	N	N	N	N	G	N	N	N	N	N	N	N	N	N	N	N	N	N	N	N	N	N	N	G	N	N	N	G	N	N	N	A	N	N	N	N	N	N	G	N	G	G	N
MAL1:499413	N	N	N	N	N	G	N	G	G	G	G	N	N	G	N	N	G	N	N	N	G	N	N	N	N	N	N	N	N	N	N	G	N	G	N	N	N	G	N	N	N	N	N	N	G	N	G	G	G
MAL1:499794	G	G	N	G	N	G	G	N	N	N	G	N	G	G	G	G	G	N	N	G	G	G	N	N	G	G	G	G	N	G	N	N	N	N	N	G	G	G	N	N	N	G	N	N	G	G	N	N	N
MAL1:500216	T	T	N	T	T	T	T	N	T	T	T	T	T	T	T	T	T	N	N	T	T	T	T	T	N	T	N	T	T	T	T	T	T	T	T	T	T	T	T	N	T	T	T	T	T	T	N	N	T
MAL1:500363	N	C	N	C	C	N	N	N	C	C	C	C	N	N	N	C	C	N	N	C	N	N	N	N	N	N	N	N	N	N	N	N	N	C	N	N	N	N	N	N	N	C	N	N	N	N	N	N	N
MAL1:500727	N	N	N	N	N	A	A	A	A	N	A	A	A	A	N	N	A	N	N	A	A	A	A	N	N	A	N	N	A	A	A	A	A	A	A	A	A	A	A	N	A	A	A	N	A	A	N	N	A
MAL1:501026	N	N	N	N	N	N	N	N	N	N	T	N	N	N	N	N	N	N	N	N	N	N	N	N	N	N	N	N	N	N	N	N	N	T	N	N	N	N	N	N	N	N	N	N	N	N	N	T	N
MAL1:501216	N	N	N	N	N	N	N	A	N	N	N	N	N	N	N	N	N	N	N	N	N	N	N	N	N	N	N	N	N	N	N	N	N	N	N	N	N	N	N	N	N	N	N	N	T	N	N	N	N
MAL1:502170	N	N	N	N	N	G	N	G	G	G	G	G	N	N	N	G	N	N	N	G	N	N	G	N	N	N	G	G	G	G	N	G	N	N	N	N	N	N	G	N	N	G	G	G	G	G	N	N	G
MAL1:502325	G	G	T	G	G	G	G	N	G	G	G	G	N	N	G	G	G	N	N	G	N	G	G	N	G	G	G	G	G	G	G	G	G	G	G	N	G	T	G	N	G	G	G	G	G	N	G	G	G
MAL1:502990	G	G	N	N	N	G	G	G	G	G	G	N	N	G	G	G	G	N	N	G	N	G	G	G	G	G	G	G	G	N	G	G	N	N	G	G	G	G	G	G	G	G	G	G	G	N	G	N	G
MAL1:503188	C	C	N	C	C	C	N	N	C	C	C	C	C	C	C	C	C	N	N	C	N	C	N	N	N	N	N	N	N	N	N	N	N	C	N	N	N	N	N	N	N	N	N	N	C	N	C	C	C
MAL1:503367	N	N	N	G	N	G	N	N	T	N	T	N	N	T	N	N	N	N	N	N	N	T	T	N	N	N	N	N	T	T	N	T	N	T	N	T	N	T	N	N	N	T	T	N	T	N	N	N	G
MAL1:503529	N	N	N	T	N	N	N	N	N	N	N	N	N	N	N	N	N	N	N	N	N	N	N	N	N	N	N	N	N	N	T	T	N	T	N	N	N	N	N	N	N	N	N	N	N	T	T	T	T
MAL1:504006	G	G	N	G	G	G	G	A	G	G	G	G	G	G	G	G	G	N	N	G	N	G	N	G	N	G	N	G	N	N	N	N	N	G	N	N	N	G	N	G	N	N	G	G	G	N	N	N	N
MAL1:505886	N	G	N	G	N	N	G	T	N	N	G	N	N	G	N	N	G	N	N	N	N	G	N	N	N	N	N	N	N	G	G	G	N	G	N	N	N	G	G	N	N	G	N	N	G	N	G	G	G
MAL1:506285	T	T	N	T	T	T	T	T	T	T	T	T	T	T	T	T	T	N	N	T	T	T	T	T	T	T	T	T	T	T	T	T	T	T	T	T	T	T	T	N	N	T	T	T	T	T	T	T	T
MAL1:506408	A	N	N	A	A	A	A	A	A	A	A	N	N	A	N	N	A	N	N	N	N	N	T	N	N	N	N	A	A	A	A	A	N	T	N	N	N	T	T	N	N	N	N	N	N	N	N	N	N
MAL1:506492	N	N	N	C	N	N	N	T	C	C	C	N	N	N	N	C	C	N	N	N	N	C	C	N	N	N	N	N	C	C	N	C	N	C	N	C	N	C	C	N	N	C	N	N	C	N	C	C	C
MAL1:506676	C	C	N	C	C	C	C	N	C	C	C	C	C	C	C	C	C	N	N	C	C	C	C	C	N	C	N	C	C	C	C	C	C	C	C	N	C	C	C	N	N	C	C	C	C	C	C	C	C
MAL1:509401	A	N	N	T	N	T	N	N	T	T	T	N	N	T	N	N	T	N	N	N	N	N	T	N	N	N	N	N	T	T	N	N	N	T	N	T	T	T	N	N	N	T	T	N	T	N	N	N	T
MAL1:510094	N	N	N	N	N	N	N	T	N	N	N	N	N	N	N	N	N	N	N	N	N	N	N	N	N	N	N	N	N	N	N	N	N	N	N	N	N	N	N	N	N	N	N	N	N	N	N	N	N
MAL1:510187	N	N	N	N	N	A	N	N	N	N	N	A	N	N	N	A	A	N	N	N	N	N	A	N	A	N	N	N	N	A	N	N	N	A	N	N	N	A	N	N	N	N	N	N	A	N	A	A	A
MAL1:510232	T	T	N	T	T	T	T	N	T	T	T	T	T	T	N	N	T	N	N	T	N	T	T	T	T	N	N	N	T	T	T	T	T	T	N	N	T	T	T	N	T	T	T	T	T	T	N	N	T
MAL1:510261	N	N	N	N	N	N	N	N	N	N	N	N	N	N	N	N	N	N	N	N	N	N	N	N	N	N	N	N	N	N	N	N	N	N	N	N	N	N	N	N	N	N	N	N	N	N	G	G	G
MAL1:510405	N	G	N	G	G	G	G	N	G	G	G	N	N	G	N	N	G	N	N	N	G	G	G	N	N	G	N	G	G	G	G	G	G	G	N	G	G	G	G	N	N	G	G	G	G	G	G	G	G
MAL1:513268	A	N	N	N	N	N	A	N	A	N	A	N	N	A	A	A	N	N	N	N	N	A	A	N	A	N	N	N	A	N	A	N	A	A	A	A	N	A	A	N	A	A	A	N	N	N	N	N	N
MAL1:513299	N	N	A	N	N	N	N	N	N	N	N	N	N	N	N	N	N	N	N	N	N	N	N	N	N	N	N	N	N	N	N	N	N	A	N	N	N	N	N	N	N	N	N	N	N	N	N	N	N
MAL1:513392	N	N	N	N	N	N	N	N	N	N	N	N	N	N	N	N	N	N	N	N	N	N	N	N	N	N	N	N	N	N	N	N	N	N	N	N	N	N	N	N	N	N	N	N	A	N	G	G	G
MAL1:513455	N	N	N	C	N	N	N	N	C	N	C	N	C	C	N	N	N	N	N	N	N	N	C	N	N	N	N	C	N	N	N	C	N	C	N	C	C	C	C	N	C	C	C	N	N	N	T	T	N
MAL1:513976	N	N	N	N	N	N	N	N	N	N	N	N	N	N	N	N	N	N	N	N	N	N	N	N	N	N	N	N	N	N	N	N	N	G	N	N	N	G	N	N	N	N	N	N	N	N	G	N	G
MAL1:514085	A	G	N	A	A	A	A	N	A	G	N	N	A	A	N	N	A	N	N	A	A	N	A	N	N	A	N	A	A	A	G	N	N	A	A	A	N	A	A	N	N	A	A	N	N	A	A	A	A
MAL1:514131	G	N	G	N	N	N	N	N	N	N	G	N	N	G	N	N	G	G	N	N	N	N	G	N	N	N	N	N	G	G	N	N	G	G	N	N	N	G	N	N	G	N	G	N	N	N	N	N	N
MAL1:514217	C	C	N	N	N	C	N	N	N	C	N	C	N	N	C	C	C	N	N	C	N	N	N	C	N	C	C	C	N	N	C	C	C	N	N	N	C	N	N	C	N	N	N	N	N	N	A	A	N
MAL1:514784	N	N	N	N	N	N	N	N	A	N	A	A	A	N	N	N	A	N	N	A	A	N	N	N	N	N	N	N	A	A	N	N	N	G	N	N	N	N	A	N	A	N	N	N	N	N	N	A	A
MAL1:515022	A	N	N	G	N	N	N	A	N	N	G	N	N	N	N	N	N	N	N	N	N	N	N	N	N	N	N	N	N	N	N	N	N	G	N	N	N	G	N	N	N	N	N	N	N	N	G	G	N
MAL1:515122	N	A	N	G	N	G	A	N	G	G	G	A	N	A	N	N	N	N	N	N	G	G	A	N	N	N	N	N	G	N	A	A	N	A	A	A	A	A	N	N	A	N	A	N	N	A	G	G	G
MAL1:516050	G	G	N	G	G	G	G	N	G	G	G	G	G	G	G	G	G	N	N	G	G	G	G	N	G	G	G	G	G	G	G	G	G	G	G	G	G	G	G	G	G	G	G	G	G	G	G	G	G
MAL1:516123	N	T	N	T	N	T	T	N	T	N	T	T	T	T	N	N	N	G	N	N	T	T	T	T	N	N	N	N	N	N	N	T	N	N	T	N	N	T	N	N	T	N	T	N	N	N	T	T	T
MAL1:517101	G	N	N	G	N	A	N	N	A	N	A	N	N	G	G	N	G	N	N	A	A	N	G	A	N	N	G	G	N	N	N	G	A	A	G	G	N	G	G	N	G	G	N	N	A	N	N	A	N
MAL1:517187	C	T	N	C	T	T	N	N	T	T	T	N	N	C	N	N	C	N	N	N	T	T	C	N	N	N	C	C	N	N	N	C	N	T	C	C	T	T	N	N	N	T	N	N	T	N	T	T	N
MAL1:517284	N	G	N	N	N	N	N	N	N	N	N	N	N	N	N	N	N	N	N	N	N	N	N	N	N	N	N	N	N	N	N	N	N	N	N	N	N	T	N	N	N	N	N	N	N	N	G	G	N
MAL1:517326	N	N	N	N	N	N	N	N	N	N	N	N	N	N	N	N	N	N	N	N	N	N	N	N	N	N	N	A	A	N	N	N	N	A	N	N	N	A	N	N	N	A	N	N	N	N	N	N	N
MAL1:517438	G	N	N	C	N	N	C	C	N	G	N	N	N	C	N	N	C	N	N	N	G	C	C	N	N	N	N	C	N	N	N	G	G	G	C	C	N	C	N	N	N	C	N	N	G	N	G	G	G
MAL1:517461	N	N	N	N	N	N	N	T	N	N	A	N	N	N	N	N	N	N	N	N	N	N	N	N	N	N	N	N	N	N	N	N	N	N	N	N	N	A	N	N	N	N	N	N	N	T	T	T	T
MAL1:517563	G	G	N	G	G	G	N	N	G	G	G	G	N	G	G	G	N	N	N	G	G	N	N	N	N	N	N	N	N	G	G	N	G	G	N	N	G	N	G	G	N	N	N	G	G	N	G	G	G
MAL1:517624	N	N	G	A	A	A	N	N	A	N	A	A	G	A	A	N	G	N	N	A	A	A	G	N	N	A	N	G	A	A	N	G	A	A	G	A	A	A	A	N	G	A	G	N	A	N	N	N	A
MAL1:517861	N	N	N	A	N	A	N	G	N	N	A	N	N	A	N	N	A	N	N	N	A	A	A	N	N	N	N	N	A	A	N	A	N	A	N	A	A	A	A	N	N	A	A	N	A	A	A	A	A
MAL1:518260	N	A	N	A	N	N	A	N	N	N	A	N	N	N	N	N	A	N	N	N	A	A	N	N	N	N	N	A	A	N	N	N	N	A	N	N	N	A	N	N	N	N	N	N	N	N	N	N	A
MAL1:518594	N	N	N	N	N	N	N	N	N	N	N	N	N	N	N	N	A	N	N	N	N	N	N	N	N	N	N	N	G	N	N	N	N	N	N	N	N	A	N	N	N	N	N	N	A	A	A	A	A
MAL1:518683	C	N	N	C	N	C	N	N	N	C	T	N	N	T	N	N	C	N	N	N	C	C	N	N	N	C	N	C	C	C	C	N	N	N	N	C	T	T	C	N	N	C	T	N	C	C	C	C	C
MAL1:518839	A	A	N	A	N	A	N	N	G	N	G	N	N	A	N	N	N	N	N	A	A	A	N	A	N	A	A	A	A	A	A	N	N	G	N	N	N	G	N	A	A	A	G	N	N	N	N	N	N
MAL1:518908	N	N	N	A	N	T	N	A	N	N	N	N	N	N	A	N	T	N	N	N	N	A	N	N	N	N	A	A	A	N	A	N	N	T	N	N	N	T	A	N	N	A	N	N	T	N	N	T	T
MAL1:518992	A	A	N	N	N	N	N	N	N	N	N	N	N	N	N	N	N	N	N	N	N	N	N	N	A	A	N	N	N	A	N	N	A	N	N	N	N	G	N	N	N	N	N	A	A	N	G	G	G
MAL1:523193	N	N	G	N	N	N	N	N	N	N	N	N	N	N	N	N	G	N	N	N	N	N	N	N	N	N	N	N	N	N	N	N	N	N	N	N	N	N	N	N	N	N	N	N	N	N	N	N	N
MAL1:523438	N	N	N	N	N	N	N	N	N	N	N	T	N	N	N	N	N	N	N	N	N	N	N	N	N	N	N	N	N	N	N	N	N	N	N	N	N	N	N	N	N	N	N	N	N	N	N	N	N
MAL1:523474	N	N	N	N	N	N	N	N	N	N	T	N	N	N	N	N	N	N	N	N	N	T	N	N	N	N	N	N	T	T	N	N	N	T	N	N	N	T	N	N	N	T	N	N	T	T	T	T	T
MAL1:523820	N	N	C	C	N	C	C	N	N	C	N	N	N	C	N	N	C	N	N	C	N	N	C	N	N	N	N	C	N	C	C	N	N	C	N	N	C	C	C	N	C	C	C	N	C	C	C	N	C
MAL1:524103	N	N	N	N	N	N	N	N	N	N	N	N	N	N	N	N	N	N	N	N	N	N	N	N	N	N	N	N	N	N	N	N	N	N	N	N	N	T	N	N	N	N	N	N	T	T	T	T	T
MAL1:528835	N	N	N	T	N	T	N	N	N	N	T	N	N	N	N	N	T	N	N	N	N	N	N	N	N	N	N	N	N	T	N	N	N	A	N	N	T	T	N	N	N	A	N	N	T	T	T	T	T
MAL1:528932	A	A	N	A	A	N	N	N	A	A	A	G	N	N	A	A	A	N	N	A	A	A	A	N	N	A	A	A	A	A	A	A	A	A	A	A	A	A	A	N	N	A	A	A	A	A	A	A	A
MAL1:529063	N	N	N	N	N	N	N	N	N	N	N	N	N	N	N	N	N	N	N	N	N	N	G	N	N	N	N	N	N	G	N	N	N	G	N	N	G	G	N	N	N	N	N	N	G	G	G	G	G
MAL1:529100	N	N	G	N	N	N	N	N	G	G	N	N	N	N	N	N	N	N	N	N	G	G	G	N	N	N	N	G	N	N	N	N	N	G	G	N	N	G	G	N	G	G	G	N	G	N	N	N	N
MAL1:529172	N	N	N	A	N	N	N	N	C	N	N	N	N	N	N	N	N	A	N	N	A	N	C	N	N	N	N	C	A	A	C	N	N	C	C	A	N	C	N	N	N	A	C	N	A	N	C	N	N
MAL1:529302	N	N	N	N	N	N	N	N	N	N	N	N	N	N	N	N	N	N	N	N	N	N	N	N	N	N	N	N	N	N	N	N	N	N	N	N	N	N	N	N	N	N	N	N	G	N	G	G	N
MAL1:529426	C	N	N	C	C	N	N	N	C	C	N	C	C	N	C	C	N	N	N	C	C	C	C	C	C	C	C	C	C	C	C	C	C	C	C	C	C	C	C	C	C	C	C	C	C	C	C	C	C
MAL1:529552	N	N	N	C	N	N	N	N	N	N	N	N	N	N	N	N	N	N	N	N	N	C	C	N	N	N	N	C	N	T	C	N	N	C	C	C	C	C	C	N	N	N	C	N	N	N	C	C	C
MAL1:529590	N	N	N	A	N	N	N	N	N	N	N	N	N	N	N	N	N	N	N	N	N	N	N	N	N	N	C	N	N	N	N	N	N	N	N	N	N	A	N	N	N	N	N	N	N	N	N	N	N
MAL1:529763	N	N	N	A	N	N	N	N	C	N	N	A	N	N	N	N	N	N	N	N	N	C	A	A	N	A	N	A	A	A	A	A	N	A	A	N	A	N	C	N	A	A	A	N	N	N	C	C	C
MAL1:529791	N	N	N	N	N	N	N	N	N	N	N	N	N	N	N	N	N	N	N	N	N	N	N	N	N	N	N	N	T	T	N	N	N	T	N	N	N	N	N	N	N	N	A	N	N	N	N	N	A
MAL1:529830	N	N	N	G	G	N	N	N	N	N	N	N	N	N	N	N	N	N	N	N	G	G	A	N	N	N	N	N	N	G	G	N	G	G	A	N	N	G	G	N	N	G	A	N	N	N	A	N	G
MAL1:529960	N	N	N	N	N	N	N	N	N	N	N	G	N	N	N	N	N	N	N	N	N	N	N	N	N	N	N	N	N	N	G	G	N	G	N	N	N	N	N	N	N	N	N	N	G	G	G	N	N
MAL1:530705	N	N	N	A	N	N	N	N	N	N	N	N	N	N	N	N	N	N	N	N	N	T	N	N	N	N	N	N	T	N	A	N	N	A	N	N	N	N	N	N	N	N	N	N	N	N	A	A	N
MAL1:530916	N	N	N	N	N	N	N	N	N	N	N	N	N	N	N	N	N	N	N	N	N	C	N	N	N	N	N	N	N	C	N	N	N	C	N	N	N	N	N	N	N	N	N	N	C	C	C	C	C
MAL1:530956	N	N	N	N	N	N	N	N	N	N	N	N	N	N	N	N	N	N	N	N	N	N	N	N	N	N	N	N	N	A	N	N	N	G	N	N	N	N	N	N	N	N	N	N	N	N	G	G	N
MAL1:531001	N	N	N	C	C	C	C	N	C	C	C	G	N	C	N	N	C	N	N	N	N	G	C	N	N	C	N	C	C	N	C	C	N	C	C	C	C	C	C	N	C	C	C	N	N	N	C	N	C
MAL1:531036	N	C	N	C	N	N	C	N	C	C	C	N	N	C	N	C	N	N	N	N	N	N	N	N	N	N	N	N	C	C	C	C	N	T	C	C	C	C	C	N	N	N	C	N	C	C	C	C	N
MAL1:531126	G	N	G	G	N	N	G	A	G	G	G	G	G	G	G	G	G	N	N	G	N	G	G	N	N	G	N	G	G	G	G	G	N	N	G	G	G	G	G	N	G	G	G	N	G	G	G	G	N
MAL1:531168	N	N	N	G	G	A	N	N	N	G	N	G	G	G	G	G	G	N	N	N	N	G	G	N	N	G	N	G	N	N	G	G	N	A	G	G	N	N	N	N	N	G	N	N	N	N	G	N	A
MAL1:531243	N	N	N	N	N	N	N	N	A	A	N	N	N	N	N	N	N	N	N	N	N	A	N	N	N	N	N	N	A	A	N	N	N	N	N	N	N	N	N	N	N	N	N	N	A	A	A	A	A
MAL1:531343	G	G	N	G	G	G	G	N	G	G	G	G	G	G	G	G	N	N	N	G	N	G	G	N	N	G	N	G	G	G	G	G	N	G	G	A	G	G	G	N	G	G	G	N	G	G	G	G	G
MAL1:531388	N	N	N	N	N	N	N	N	N	N	N	N	N	N	N	N	N	N	N	N	N	N	N	N	N	N	N	N	N	A	N	N	N	N	N	N	N	N	N	N	N	N	N	N	N	N	N	N	N
MAL1:531412	N	N	N	T	N	N	N	N	N	T	T	N	N	N	N	N	N	N	N	N	T	T	N	N	N	N	N	N	T	T	T	T	N	T	T	T	N	N	T	N	N	N	T	N	T	T	T	T	T
MAL1:531448	N	N	N	A	N	A	N	N	A	N	A	A	N	A	N	A	A	N	N	A	A	A	N	N	A	A	N	A	A	A	N	A	A	A	N	A	A	A	A	N	N	N	N	A	A	A	A	A	A
MAL1:531476	N	N	N	N	N	N	N	A	N	N	G	N	G	N	N	G	N	N	N	N	G	N	N	N	N	N	N	N	N	G	N	N	N	A	N	N	N	G	N	N	N	N	N	N	N	N	N	N	N
MAL1:531514	N	N	N	N	N	N	N	N	N	N	C	N	N	N	N	N	C	N	N	N	N	N	C	N	N	N	N	N	N	N	C	C	N	C	N	N	N	N	N	N	N	N	N	N	N	N	A	N	N
MAL1:531597	N	N	N	A	N	N	N	N	T	T	T	N	N	N	N	A	A	A	T	N	N	N	A	N	N	N	N	A	A	A	A	A	N	T	A	A	A	A	A	N	N	T	A	N	N	N	T	N	A
MAL1:531629	C	N	N	C	C	N	N	N	C	N	C	A	A	A	N	N	C	N	N	C	C	C	C	N	N	N	N	C	N	C	C	C	N	C	C	C	N	C	C	N	N	A	C	N	C	C	N	C	N
MAL1:533433	N	N	A	C	N	N	N	N	C	C	C	C	C	N	N	C	N	N	N	N	N	C	N	N	N	C	N	N	C	C	N	N	N	C	N	N	N	C	N	N	N	N	N	N	C	C	C	C	C
MAL1:533457	N	N	N	A	A	T	A	N	A	A	A	A	A	A	N	N	A	N	N	A	A	N	T	N	N	A	N	A	N	A	A	N	A	A	T	T	A	A	A	A	A	N	T	N	A	N	A	A	N
MAL1:533543	T	N	N	T	N	N	T	N	T	T	T	N	G	N	N	N	T	N	N	N	T	T	G	N	N	T	N	T	T	T	T	N	N	T	N	N	N	G	N	N	N	N	G	N	T	T	T	T	N
MAL1:533574	C	C	N	C	C	C	C	T	C	C	C	C	C	C	C	C	C	N	N	C	C	C	C	N	C	C	C	C	C	C	C	C	C	C	C	C	C	C	C	C	C	C	C	N	C	C	C	C	C
MAL1:533616	G	G	N	N	G	N	N	N	N	G	N	G	N	N	N	N	N	N	G	G	G	N	N	G	N	N	N	N	N	N	G	N	N	G	N	N	N	N	N	G	N	N	N	N	N	N	A	A	N
MAL1:533876	N	N	N	N	N	N	N	N	N	N	N	N	N	N	N	N	N	N	N	N	N	A	N	N	N	N	N	N	A	A	A	N	N	N	N	N	N	A	N	N	N	N	N	N	A	A	A	A	A
MAL1:533931	N	N	N	T	N	N	N	N	T	T	T	N	N	N	N	T	G	N	N	N	N	G	G	N	N	T	N	N	G	G	G	G	N	T	G	N	N	T	T	N	N	N	G	N	G	N	G	G	T
MAL1:533982	T	N	N	C	N	C	N	N	C	N	C	T	N	T	N	N	T	N	N	T	T	T	N	T	T	N	N	C	T	T	T	T	T	T	N	T	N	C	N	T	N	C	N	T	N	N	C	C	C
MAL1:534040	N	N	N	N	N	N	N	N	N	N	T	N	N	A	N	T	T	N	N	N	N	A	N	N	N	N	N	N	A	A	N	N	N	T	T	T	N	N	N	N	N	N	T	N	A	N	N	N	T
MAL1:534079	G	N	N	G	G	T	T	N	T	G	T	N	N	N	G	G	G	N	N	N	G	G	G	N	N	N	N	T	G	N	N	N	N	G	G	N	T	T	T	N	N	G	G	N	G	N	N	N	T
MAL1:534169	N	N	N	N	N	N	N	N	N	N	N	N	N	N	N	N	N	N	N	N	N	N	N	N	N	N	N	N	N	N	N	N	N	N	N	N	N	N	N	N	N	N	N	N	N	N	N	N	N
MAL1:534206	N	N	N	T	N	C	N	C	C	N	C	N	N	T	N	T	T	N	N	T	N	T	C	N	N	N	N	C	T	T	T	N	N	T	C	N	N	C	N	N	N	N	C	N	T	T	N	T	C
MAL1:534243	G	N	N	A	N	N	N	N	N	G	N	G	G	G	N	N	G	N	N	G	G	G	N	N	N	N	N	A	G	G	G	N	N	G	N	N	N	A	N	N	N	N	N	N	N	N	A	A	A
MAL1:534378	N	N	N	A	N	G	G	N	G	N	G	N	G	N	G	G	N	N	N	N	N	N	N	N	N	N	N	G	N	N	G	N	N	A	G	G	G	G	N	N	N	N	G	N	A	N	N	N	N
MAL1:534435	N	N	N	N	N	N	N	G	N	N	N	N	N	N	N	N	N	G	N	G	N	A	N	N	N	N	N	N	N	G	N	N	N	A	N	N	N	N	N	N	N	N	N	N	G	G	A	A	A
MAL1:534489	N	N	N	N	N	N	N	N	T	N	T	N	N	N	N	N	N	N	N	N	N	N	T	N	N	N	N	T	N	N	N	N	N	N	T	N	T	T	T	N	N	N	T	N	N	N	N	N	T
MAL1:534521	A	N	G	A	A	G	N	N	G	N	G	A	N	A	A	A	A	G	N	A	A	N	A	N	N	N	G	G	A	A	A	A	N	A	A	A	G	G	N	N	N	A	A	N	A	N	G	A	G
MAL1:534811	A	N	N	G	N	N	N	N	N	N	N	N	N	A	N	N	N	N	N	N	N	N	A	N	N	N	N	N	N	N	N	N	N	A	A	N	A	A	A	A	N	A	A	N	A	A	G	N	A
MAL1:534863	C	N	N	N	N	N	N	N	A	N	A	N	N	C	N	N	A	N	N	A	N	A	N	N	N	N	N	N	N	N	A	N	N	C	N	N	N	C	N	N	N	N	N	N	N	N	C	C	N
MAL1:535062	T	N	N	N	N	T	N	N	T	T	T	N	N	T	N	T	T	N	N	T	N	T	N	N	N	T	N	T	T	T	T	T	N	T	T	T	T	T	T	N	T	T	T	N	T	T	T	T	T
MAL1:535084	G	G	N	G	G	G	G	N	G	G	G	G	G	G	G	G	G	N	G	G	G	G	G	G	G	G	G	G	G	G	G	G	G	G	G	G	G	G	G	G	G	G	G	G	G	G	N	N	N
MAL1:535420	G	G	N	G	N	G	G	A	G	G	G	G	G	G	G	G	G	N	G	G	N	N	G	G	N	G	G	G	N	N	N	G	N	G	G	G	N	N	N	N	G	G	G	G	G	N	N	N	N
MAL1:535516	N	N	N	N	G	G	N	N	N	N	N	N	N	N	N	N	G	N	N	G	N	N	N	N	N	N	N	N	N	N	N	N	N	N	N	N	N	N	N	N	G	G	N	N	N	N	N	N	N
MAL1:535678	N	N	N	N	N	N	N	N	N	N	N	N	N	N	N	N	N	N	N	N	N	G	N	N	N	N	N	N	N	N	N	N	N	N	N	N	N	N	N	N	N	N	N	N	G	N	G	G	G
MAL1:535710	N	N	N	N	N	N	N	N	N	N	C	N	N	N	N	N	G	N	N	N	N	C	N	N	N	N	N	N	C	N	N	N	N	C	N	N	N	C	C	N	N	N	N	N	N	N	C	C	C
MAL1:535749	C	C	N	C	N	C	C	N	C	C	C	N	N	C	N	N	T	N	N	T	C	C	N	N	N	N	N	C	N	T	C	C	C	C	C	C	C	C	N	N	N	N	C	N	N	N	C	C	C
MAL1:535775	N	N	N	N	N	N	N	A	N	N	N	N	N	N	N	N	N	G	N	N	N	N	N	N	N	N	N	N	N	N	N	N	N	N	N	N	N	N	N	N	N	N	N	N	N	N	N	N	N
MAL1:535799	N	N	N	T	C	N	N	N	T	N	T	C	N	N	N	N	N	N	N	C	T	T	T	N	N	N	N	T	N	C	T	T	N	T	N	N	N	T	T	N	T	T	N	N	N	C	C	N	T
MAL1:535826	N	N	N	N	N	N	N	N	N	N	A	N	N	N	N	N	N	N	N	N	N	N	N	N	N	N	N	N	N	N	N	N	N	G	N	N	N	G	N	N	N	N	N	N	G	N	N	N	G
MAL1:535903	N	A	N	A	N	N	A	N	N	N	A	N	N	A	N	N	N	N	N	A	A	A	N	N	N	N	N	A	N	N	N	A	N	A	A	A	A	A	A	N	N	N	N	N	A	N	A	A	N
MAL1:535959	N	N	N	N	N	N	N	T	N	N	N	N	N	N	N	N	N	N	N	N	N	N	N	N	N	N	N	N	N	N	N	N	N	N	N	N	N	N	N	N	N	N	N	N	N	N	T	N	N
MAL1:536034	N	N	N	N	N	N	N	N	N	N	N	N	N	N	N	N	N	N	N	N	N	N	N	N	N	N	N	N	N	N	N	N	N	A	N	N	N	A	N	N	N	N	N	N	N	N	G	G	N
MAL1:536082	N	N	N	N	G	G	N	T	G	N	G	G	N	N	G	N	G	N	N	G	T	T	G	N	N	N	N	G	G	G	G	N	N	T	G	N	G	N	N	N	N	G	G	N	G	G	G	N	G
MAL1:536166	N	N	N	N	N	N	N	N	N	N	N	N	N	N	N	N	N	N	N	N	N	N	N	N	N	N	N	N	N	N	N	N	N	N	N	N	N	N	N	N	N	N	N	N	N	N	N	C	N
MAL1:536499	C	C	N	C	C	N	N	N	C	C	C	C	C	C	N	N	C	N	C	C	N	C	N	C	C	C	C	N	N	C	C	C	C	C	N	C	N	C	C	N	C	N	N	N	C	N	C	C	N
MAL1:536578	N	N	N	A	N	A	N	C	N	N	A	N	N	N	N	N	A	N	N	N	N	N	N	N	N	A	N	N	N	N	N	N	N	A	N	N	N	N	N	N	N	N	N	N	N	N	A	A	A
MAL1:536668	T	T	N	C	C	C	C	C	T	T	T	C	N	C	N	N	T	N	N	T	T	N	T	N	N	T	T	C	T	T	T	T	N	T	T	T	T	T	T	T	T	T	T	N	T	T	N	N	N
MAL1:536725	N	N	N	N	N	N	N	N	N	N	N	N	N	N	N	N	N	G	N	N	N	N	N	N	N	N	N	N	N	N	N	N	N	N	N	N	N	N	N	N	N	N	N	N	A	N	A	A	A
MAL1:536752	N	N	N	N	N	N	N	N	N	N	N	N	N	N	N	N	N	N	N	N	N	N	N	N	N	N	N	N	N	N	N	N	N	N	N	N	N	N	N	N	N	N	N	N	N	N	A	A	N
MAL1:536821	N	N	N	N	N	N	N	G	N	N	N	N	N	N	N	N	N	N	N	N	N	N	N	N	N	N	N	N	N	N	N	N	N	N	N	N	N	N	N	N	N	N	N	N	N	N	A	N	N
MAL1:536933	N	N	N	C	C	T	N	N	C	N	C	C	N	T	T	N	C	N	N	C	T	N	T	T	N	N	T	T	T	N	N	N	T	T	N	N	N	N	T	T	T	N	T	N	C	C	C	C	T
MAL1:537083	N	N	G	N	N	N	N	N	N	N	N	N	N	N	N	N	N	N	N	N	N	N	N	N	N	N	N	N	N	N	N	N	N	N	N	N	N	N	N	N	N	N	N	N	N	N	N	N	N
MAL1:537320	N	N	N	N	N	N	N	N	N	N	N	N	N	N	N	N	N	N	N	N	N	N	N	N	N	N	N	N	N	N	N	N	N	N	N	N	N	N	N	N	N	N	N	N	N	N	N	N	N
MAL1:537606	N	N	N	N	N	N	N	N	N	N	N	N	N	C	N	N	N	N	N	N	N	N	N	N	N	N	N	N	N	C	N	N	N	N	N	N	N	C	N	N	N	N	C	N	C	C	N	C	N
MAL1:537725	T	N	N	C	N	N	N	T	C	C	C	N	N	C	N	N	C	N	N	C	T	T	T	N	N	T	N	T	T	N	T	T	T	T	T	T	N	N	N	N	N	N	T	N	N	N	N	T	T
MAL1:537828	G	N	N	G	G	G	N	G	N	N	N	N	G	A	N	N	G	A	N	N	G	G	G	N	N	G	N	G	G	N	G	G	G	G	G	G	G	N	N	N	G	G	G	N	N	A	N	G	G
MAL1:537872	N	N	N	N	N	N	N	N	N	N	N	N	N	N	N	N	N	A	N	N	N	N	N	N	N	N	N	N	N	N	N	N	N	N	N	N	N	N	N	N	N	N	N	N	N	N	G	N	G
MAL1:538024	N	N	N	N	N	N	N	N	N	N	A	N	N	N	N	N	N	N	N	N	N	N	N	N	N	N	N	N	N	N	N	N	N	N	N	N	N	N	N	N	N	A	N	N	N	N	N	N	N
MAL1:538836	N	N	N	N	N	N	N	N	N	N	N	N	N	N	N	N	N	N	N	N	N	N	N	N	N	N	N	N	N	N	N	N	N	N	N	N	N	N	N	N	N	N	N	N	G	N	G	G	N
MAL1:538869	A	N	N	A	N	A	N	N	A	A	A	N	N	A	N	N	A	N	N	N	A	A	C	N	N	A	N	A	A	A	C	N	A	A	C	C	N	C	C	N	N	N	C	N	A	N	A	A	A
MAL1:538948	N	N	N	T	N	T	T	N	N	N	T	N	N	N	N	N	T	N	N	N	N	N	T	N	N	N	N	N	T	T	N	N	N	T	N	N	T	T	N	N	N	T	T	N	N	N	N	N	N
MAL1:538989	T	T	N	T	T	T	T	N	T	T	T	T	N	T	N	T	T	N	N	T	T	T	T	N	T	T	N	T	T	T	T	T	T	T	T	T	T	T	T	N	T	T	T	N	T	T	T	T	T
MAL1:539044	N	G	N	N	G	N	N	N	N	N	A	N	G	N	N	N	N	N	G	N	N	N	N	N	N	N	N	N	N	N	N	N	N	N	N	N	N	A	N	N	N	N	N	G	N	N	N	N	N
MAL1:539149	G	N	N	A	N	N	G	N	G	N	G	N	N	N	N	N	A	N	N	A	N	N	G	N	N	N	N	N	A	A	G	N	N	A	N	G	N	N	G	N	N	N	G	N	N	N	A	N	N
MAL1:544597	A	A	N	N	N	A	A	N	N	N	A	N	N	A	A	N	N	N	A	A	A	N	A	A	N	A	A	A	A	A	A	A	A	A	A	A	A	A	N	N	A	A	A	A	N	N	N	N	A
MAL1:544847	A	N	N	N	N	N	A	N	A	A	A	A	A	N	N	N	N	N	N	N	N	N	N	N	N	N	N	N	N	N	N	N	N	N	N	N	N	N	N	N	N	N	N	N	N	N	N	N	N
MAL1:544871	N	N	N	N	N	N	N	A	N	N	N	N	N	N	N	N	N	N	N	N	N	N	N	N	N	N	N	N	N	N	N	N	N	N	N	N	N	N	N	N	N	N	N	N	N	N	N	N	N
MAL1:544908	N	N	N	N	N	N	N	N	A	A	N	N	N	N	N	N	N	N	N	N	N	N	N	N	N	N	N	N	N	N	N	N	N	N	N	N	N	N	N	N	N	N	N	N	N	N	N	N	N
MAL1:545103	N	N	N	A	N	N	N	N	N	N	N	N	N	N	N	G	N	G	N	N	N	N	N	N	N	N	N	N	N	N	N	N	N	A	N	N	N	A	N	N	N	N	N	N	A	N	N	A	A
MAL1:547267	N	N	N	N	N	N	N	N	N	N	N	N	N	N	N	N	N	G	N	N	N	N	N	N	N	N	N	N	N	N	N	N	N	N	N	N	N	N	N	G	N	N	N	N	N	N	N	N	N
MAL1:547397	N	N	N	N	N	N	N	N	N	N	N	N	N	N	N	N	N	N	N	N	N	N	N	N	N	N	N	N	N	N	N	N	N	N	N	N	N	N	N	N	N	N	N	N	A	N	N	N	A
MAL1:548254	N	N	N	N	N	N	N	N	N	A	A	N	N	N	N	N	N	N	N	N	N	A	N	N	N	N	N	A	A	A	N	N	N	A	N	N	N	A	N	N	N	N	N	N	N	A	A	A	A
MAL1:552405	N	N	C	N	N	N	N	N	N	N	N	N	N	N	N	C	N	C	N	N	N	N	N	N	N	N	N	N	N	N	N	N	N	N	N	N	N	N	N	N	N	N	N	N	N	N	N	N	N
MAL1:552458	N	N	N	C	N	N	N	N	N	N	N	N	N	N	N	N	N	N	N	N	N	N	N	N	N	N	N	N	N	N	N	N	N	N	N	N	N	C	N	N	N	N	N	N	N	N	C	C	C
MAL1:553120	N	N	N	N	N	N	N	N	T	T	T	N	N	T	N	N	N	N	N	N	N	N	N	N	N	N	N	N	T	T	N	N	T	T	N	N	N	T	N	N	N	T	T	N	N	T	T	T	T
MAL1:553155	N	N	N	A	N	N	N	N	N	A	A	N	N	N	N	N	N	A	N	N	A	A	N	N	N	N	N	N	A	A	N	N	N	N	N	A	N	A	A	N	N	A	A	N	A	A	A	A	A
MAL1:554661	N	N	N	N	N	N	N	N	N	N	N	N	N	N	N	N	N	N	N	N	N	N	N	N	N	N	N	N	N	N	N	N	N	N	N	N	N	T	N	N	N	N	N	N	T	N	T	T	T
MAL1:554875	N	N	N	N	N	N	N	N	N	N	N	N	N	N	N	T	N	N	N	N	N	N	N	N	N	N	N	N	N	N	N	N	N	N	N	N	N	N	N	N	N	N	N	N	N	N	N	N	G
MAL1:555077	N	N	N	C	C	C	C	N	C	C	C	C	C	C	C	C	C	N	N	C	C	C	C	N	N	C	C	C	C	C	C	C	N	N	C	C	C	C	C	N	C	C	C	N	C	C	C	C	C
MAL1:555302	G	N	N	G	G	G	N	N	G	G	G	G	G	T	N	G	G	N	N	N	N	N	G	N	N	N	N	G	G	N	N	N	N	N	N	G	G	G	G	N	G	G	N	N	G	G	N	N	N
MAL1:555391	G	G	G	G	G	G	G	N	G	G	G	G	N	G	G	G	G	N	N	G	N	G	G	N	G	G	N	G	G	G	G	G	G	N	N	G	N	G	G	N	G	G	G	N	G	G	G	G	G
MAL1:556390	N	N	N	N	N	N	N	N	N	N	N	N	N	N	N	N	N	N	C	N	N	N	N	N	N	N	N	N	N	N	N	N	N	N	N	N	N	N	N	N	N	N	N	N	N	N	N	A	N
MAL1:556437	N	N	N	N	N	N	N	N	N	T	N	N	N	N	N	N	N	N	N	N	N	N	N	N	N	N	N	N	N	N	N	N	N	N	N	N	N	G	N	N	N	N	N	N	N	N	N	N	N
MAL1:556525	N	N	N	C	C	C	C	N	C	C	C	C	N	C	N	C	C	N	N	N	C	C	C	N	N	C	N	C	C	C	C	C	C	C	C	C	C	C	C	N	C	C	C	N	C	C	C	C	C
MAL1:557033	G	G	N	C	C	C	N	N	C	G	C	G	G	G	N	N	G	N	N	G	N	C	G	N	N	N	N	N	G	G	N	G	N	N	N	G	G	G	N	N	G	G	G	N	G	G	C	C	C
MAL1:559978	N	N	N	N	N	N	N	N	N	N	A	N	N	N	N	N	N	N	N	N	N	A	A	N	N	N	N	N	N	A	N	N	N	N	N	N	N	N	N	N	N	G	N	N	A	N	A	N	A
MAL1:560000	N	N	A	A	G	A	N	N	A	N	N	A	N	A	G	N	G	N	N	A	N	A	A	N	N	G	G	G	G	N	A	N	A	N	A	N	N	G	N	N	N	G	N	N	A	A	A	G	A
MAL1:563100	N	N	N	N	N	N	N	N	N	N	N	N	N	N	N	N	N	T	N	N	N	N	N	N	N	N	N	N	N	N	N	N	N	N	N	N	N	N	N	N	N	N	N	N	T	T	N	N	T
MAL1:564832	N	N	N	N	N	N	N	N	N	N	N	N	N	N	N	N	N	N	N	N	N	N	C	N	N	N	N	N	N	N	N	N	N	N	N	N	N	C	N	N	C	N	N	N	N	N	C	C	N
MAL1:565755	A	N	A	A	A	A	N	N	A	N	A	N	A	N	N	A	A	N	N	A	N	N	A	N	N	N	N	N	N	A	N	N	N	N	N	N	N	A	N	N	A	N	A	N	A	A	A	A	A
MAL1:569379	N	N	N	N	N	N	N	N	N	N	N	N	N	N	N	N	N	N	N	N	N	N	N	N	N	N	N	N	N	N	N	N	N	N	N	N	N	N	N	N	N	N	N	N	N	N	N	N	N
MAL1:571316	C	C	C	N	C	C	C	N	C	C	C	C	C	C	C	N	C	N	C	C	N	C	N	N	N	N	C	C	N	C	N	C	C	C	N	C	N	C	C	C	C	C	N	N	C	N	N	N	C
MAL1:571581	A	A	N	A	A	N	N	N	N	N	N	N	N	N	N	A	A	N	N	N	N	N	N	N	N	N	N	N	N	N	N	N	N	N	N	N	N	N	N	N	N	N	A	A	N	N	N	N	N
MAL1:574257	N	N	N	N	N	N	N	N	N	N	N	N	N	N	N	N	N	N	N	N	N	N	N	N	N	N	N	N	N	N	N	N	N	N	N	N	N	N	N	N	N	N	N	N	N	N	N	N	N
MAL1:574389	N	N	N	G	G	N	N	N	G	G	N	G	G	N	G	G	N	N	G	G	N	G	N	N	G	G	N	G	G	G	G	G	G	N	G	G	G	G	G	G	G	G	G	G	G	G	G	G	G
MAL10:49481	N	N	N	N	N	N	N	N	N	N	N	N	N	N	N	N	N	N	N	N	N	N	N	N	N	N	N	N	N	N	N	N	N	N	N	N	N	N	N	N	N	N	N	N	N	N	A	N	N
MAL10:49518	N	N	N	N	N	N	N	N	N	N	N	N	N	N	N	N	N	N	N	N	N	N	N	N	N	N	N	N	N	N	N	N	N	N	N	N	N	N	N	N	N	N	N	N	N	N	N	N	N
MAL10:51374	N	N	N	N	N	C	C	N	C	C	C	N	N	C	N	N	C	N	N	N	C	C	N	N	N	N	N	N	C	N	N	C	N	C	N	N	N	N	C	N	N	C	N	N	N	C	C	C	C
MAL10:51399	N	N	N	N	N	N	N	N	N	N	A	N	N	N	N	N	N	N	N	N	N	N	N	N	N	N	N	N	N	N	N	N	N	N	N	N	N	N	N	N	N	N	N	N	A	N	A	A	A
MAL10:51595	N	N	N	N	N	C	N	N	N	N	N	N	N	N	N	N	N	N	N	N	N	C	N	N	N	N	N	N	N	N	N	N	N	N	N	N	N	N	N	N	N	N	N	N	N	N	C	C	N
MAL10:51617	N	N	N	N	N	T	T	T	N	N	N	N	N	N	N	N	N	N	N	N	N	N	N	N	N	N	N	N	N	N	N	N	N	N	N	N	N	N	N	T	N	T	N	N	N	N	N	N	T
MAL10:51777	N	N	N	G	N	N	N	N	N	G	G	N	N	N	N	N	N	N	G	G	N	N	N	N	N	N	N	N	N	N	N	N	N	N	N	N	N	N	N	N	N	N	N	N	G	N	N	N	N
MAL10:54598	N	A	N	A	N	N	N	G	A	A	A	N	A	N	N	N	N	N	N	N	N	A	N	N	N	N	N	N	N	A	N	A	N	N	N	A	N	N	A	N	N	N	A	N	A	N	A	A	A
MAL10:54767	A	N	G	N	N	A	N	N	A	A	A	A	A	A	A	A	A	N	N	A	A	A	A	A	A	A	A	A	A	A	A	A	A	A	A	A	A	A	A	A	A	A	A	N	A	A	N	A	N
MAL10:55126	N	N	N	N	N	N	N	N	N	N	N	N	N	N	N	N	N	N	N	N	N	N	N	N	N	N	N	N	N	N	N	N	N	N	N	N	N	N	N	N	N	N	N	N	N	N	A	A	N
MAL10:55396	N	N	N	N	N	N	N	N	N	N	N	N	N	N	N	N	N	N	N	N	N	N	N	N	N	A	N	N	A	A	N	N	N	N	N	N	N	N	N	N	N	N	N	N	A	N	G	G	G
MAL10:55451	T	N	N	N	N	N	N	N	N	N	N	N	N	N	N	N	N	N	N	T	N	T	T	N	N	N	N	N	T	T	N	N	N	N	T	T	N	N	T	T	N	N	N	T	T	N	N	N	N
MAL10:55493	N	N	N	N	N	N	N	N	N	N	N	N	N	N	N	N	N	N	N	N	N	N	N	N	N	N	N	N	N	N	N	N	N	N	N	N	N	N	N	N	N	N	N	N	N	N	N	A	N
MAL10:58194	N	C	N	C	N	N	N	N	C	C	C	N	C	N	N	N	C	N	N	N	N	N	N	N	N	N	N	C	C	N	C	N	N	C	N	N	N	N	N	N	N	N	N	N	N	N	N	C	N
MAL10:58264	T	N	N	N	N	T	T	N	T	N	T	T	T	T	T	T	T	N	N	T	N	T	T	N	N	T	T	T	T	T	T	T	T	T	T	T	T	T	N	N	N	T	T	N	N	N	T	T	N
MAL10:58701	N	N	N	N	N	N	N	T	N	N	N	N	N	T	T	T	N	N	N	T	N	N	N	N	N	N	T	N	N	N	N	N	N	N	N	N	N	N	N	N	N	N	T	T	N	N	T	T	T
MAL10:58741	N	N	N	T	N	N	N	T	N	N	T	N	N	N	N	T	N	T	N	N	T	T	T	N	N	T	N	T	T	T	T	T	N	T	T	T	N	T	N	N	T	T	T	N	T	N	N	N	T
MAL10:58779	N	N	N	C	C	N	N	N	N	N	N	N	N	N	N	N	N	N	N	N	N	N	N	N	N	N	N	N	C	N	C	N	N	C	N	N	N	N	N	N	N	C	N	N	N	C	N	N	N
MAL10:58904	N	N	N	N	N	N	N	N	N	N	N	N	N	N	N	N	N	N	N	N	N	N	N	N	N	N	N	N	N	N	N	N	N	N	N	N	N	N	N	N	N	N	N	N	N	N	N	N	N
MAL10:58970	N	N	N	N	N	N	N	C	N	N	N	N	N	N	N	N	N	N	N	N	N	N	N	N	N	N	N	N	N	N	N	N	N	N	N	N	N	N	N	N	N	N	N	N	N	N	N	N	N
MAL10:60068	N	N	N	N	N	N	N	A	N	N	N	N	N	N	N	N	N	N	N	N	N	N	N	N	N	N	N	N	N	N	N	N	N	N	N	N	N	N	N	N	N	N	T	N	N	N	N	N	N
MAL10:60097	N	N	N	N	N	N	N	N	N	N	N	N	N	N	N	N	N	N	N	N	T	T	N	N	N	N	N	N	T	N	N	N	N	T	N	N	N	N	N	N	N	N	N	N	N	N	T	T	T
MAL10:60120	N	N	N	N	N	N	T	N	T	T	T	N	N	T	N	T	T	N	N	N	N	N	N	N	T	T	T	N	N	N	N	N	N	N	T	T	N	N	T	N	N	N	T	N	T	N	T	N	N
MAL10:60172	N	N	N	N	N	N	N	N	N	N	N	N	N	N	N	N	N	N	N	N	N	N	N	N	N	N	N	N	N	N	N	N	N	N	N	N	N	N	N	N	N	N	N	N	N	N	N	N	N
MAL10:60195	N	N	N	N	N	N	A	N	N	N	N	N	A	N	N	A	N	C	A	N	A	N	N	N	A	N	N	N	N	N	A	N	N	N	A	A	N	N	A	A	A	A	A	A	A	A	N	N	N
MAL10:60386	N	N	N	N	N	N	N	N	N	N	N	N	N	N	N	N	N	N	N	N	N	N	N	N	N	N	N	N	N	N	N	N	N	N	N	N	N	N	N	N	N	N	N	N	N	N	N	N	N
MAL10:60880	C	C	N	C	C	C	C	N	C	C	C	C	C	C	C	C	C	N	C	C	C	C	C	C	C	C	C	C	C	C	C	C	C	C	C	C	C	C	C	C	C	C	C	C	C	C	C	C	C
MAL10:61146	N	N	N	C	N	N	N	N	N	N	N	N	N	N	N	N	N	N	N	N	N	N	N	N	N	N	N	N	N	N	N	N	N	N	N	N	N	C	N	N	N	N	N	N	N	N	N	N	N
MAL10:61319	N	N	N	N	N	N	N	N	N	N	N	N	N	N	N	N	N	N	N	N	N	N	N	N	N	N	N	N	N	N	N	N	N	N	N	N	N	N	N	N	N	N	N	N	N	N	N	N	N
MAL10:63449	N	N	N	N	N	N	N	N	N	N	N	N	N	N	N	N	N	N	N	N	N	N	N	N	N	N	N	N	N	N	N	N	N	N	N	N	N	N	N	N	N	N	N	N	A	N	A	A	A
MAL10:63511	N	N	N	A	N	A	N	N	A	N	A	N	N	N	N	N	A	N	N	N	N	N	N	N	N	N	N	N	A	A	A	N	N	N	N	N	A	A	N	N	N	N	N	N	N	N	N	N	A
MAL10:63572	C	N	N	C	C	N	N	N	N	N	N	C	N	C	C	C	C	N	N	C	N	N	N	N	N	N	N	C	N	C	N	N	N	N	N	N	N	C	N	N	N	N	N	N	C	N	N	N	N
MAL10:63651	A	A	N	A	A	A	N	N	A	A	A	A	A	N	A	A	A	N	N	A	A	A	A	N	N	A	A	A	N	A	A	A	A	A	A	A	A	A	A	A	A	A	A	A	A	A	N	A	A
MAL10:63684	N	N	N	N	N	N	N	N	N	N	N	N	N	N	N	N	N	N	N	N	N	N	N	N	N	N	N	N	C	N	N	N	N	N	N	N	N	N	N	N	N	N	N	N	C	N	C	C	C
MAL10:63706	N	N	N	N	N	N	N	N	N	N	N	N	N	N	N	N	N	N	N	N	N	N	N	N	N	N	N	N	N	N	N	N	N	N	N	N	N	N	N	N	N	N	N	N	A	N	N	N	N
MAL10:63835	N	N	N	N	N	N	N	N	N	N	N	N	N	N	N	N	N	N	N	N	N	N	N	N	N	N	N	N	N	N	N	N	N	N	N	N	N	N	N	N	N	N	N	N	G	N	G	G	N
MAL10:68724	C	C	T	C	C	N	N	N	C	C	N	C	C	N	C	N	N	N	N	C	C	C	C	C	C	C	N	C	C	C	C	C	C	C	C	C	C	C	C	C	C	C	C	N	C	C	C	C	C
MAL10:70646	N	N	N	N	N	N	N	N	N	N	N	N	N	N	N	C	N	N	N	C	N	C	C	C	N	N	N	N	C	C	C	C	C	C	N	N	C	N	C	N	C	C	N	N	C	N	N	N	C
MAL10:70765	N	N	N	N	N	N	N	N	T	N	N	T	N	N	N	N	N	N	N	T	N	N	T	T	N	N	N	N	N	N	N	N	N	N	N	N	N	N	N	T	N	N	T	T	T	N	N	N	N
MAL10:73122	N	N	N	N	N	N	N	N	N	N	N	N	N	N	N	N	N	N	N	N	N	N	N	N	N	N	N	N	N	N	N	N	N	N	N	N	N	N	N	N	N	N	N	N	T	N	T	T	T
MAL10:73178	N	N	N	N	N	N	N	N	N	N	N	N	N	N	N	N	N	N	N	N	N	N	N	N	N	N	N	N	N	N	N	N	N	N	N	N	N	N	N	N	N	N	N	N	G	N	N	N	G
MAL10:73370	N	N	N	N	N	N	N	N	N	N	N	N	N	N	N	N	N	N	N	N	N	N	N	N	N	N	N	N	N	N	N	N	N	N	N	N	N	N	N	N	N	N	N	N	N	N	T	N	N
MAL10:73510	N	N	N	N	N	N	N	N	N	N	N	N	N	N	T	T	N	N	N	N	N	N	N	N	N	N	N	N	N	N	N	N	N	N	N	N	N	N	N	N	N	N	N	N	N	N	N	N	N
MAL10:74682	N	N	N	N	N	N	N	N	N	N	N	N	N	N	N	N	N	N	N	N	N	N	N	N	N	N	N	N	N	N	N	N	N	N	N	N	N	N	N	N	N	N	N	N	N	N	N	N	N
MAL10:74718	T	T	N	T	T	N	N	N	T	T	N	T	N	N	N	T	N	N	N	T	N	N	T	T	T	N	T	T	N	N	T	T	N	N	N	T	N	N	N	N	N	N	N	T	T	N	N	N	N
MAL10:74760	N	N	N	N	N	G	N	N	N	N	N	N	N	T	N	N	N	N	N	N	N	N	N	N	N	N	N	N	N	N	N	N	N	N	N	N	N	N	N	N	N	N	N	N	G	G	N	N	G
MAL10:75221	N	N	N	N	N	T	N	N	N	N	N	N	N	N	N	N	N	N	N	N	N	N	N	N	N	N	N	N	N	N	N	N	N	N	N	N	N	N	N	N	N	N	N	N	T	T	T	T	T
MAL10:75441	N	N	N	N	N	N	N	N	N	N	N	N	N	N	N	N	N	N	N	N	N	N	N	N	N	N	N	N	N	N	N	N	N	N	N	N	N	N	N	N	N	N	N	N	N	N	G	G	G
MAL10:75885	N	N	N	N	N	N	N	N	N	N	N	N	N	N	N	G	N	N	N	N	N	N	T	N	N	N	N	N	N	N	N	N	N	N	N	N	N	N	N	N	N	N	N	N	N	N	G	N	N
MAL10:76319	G	G	N	N	N	N	G	N	N	N	G	N	N	G	N	N	N	A	N	N	N	G	G	N	N	N	N	N	G	G	N	N	N	G	N	N	N	G	N	N	N	N	G	N	G	G	N	N	G
MAL10:77168	N	N	N	N	N	N	N	N	N	N	N	N	N	N	N	N	N	N	N	N	N	N	N	N	N	N	N	N	N	T	N	N	N	N	N	N	N	N	N	N	N	N	N	N	N	N	T	N	N
MAL10:81465	N	N	N	T	N	N	N	N	N	T	T	T	N	T	N	T	N	N	N	N	N	T	N	N	N	N	N	N	T	N	N	N	T	T	N	T	T	T	N	N	T	N	N	N	T	N	N	T	N
MAL10:81727	N	N	N	T	N	N	N	N	N	N	N	N	N	N	N	N	N	N	N	N	N	N	N	N	N	N	N	N	N	N	N	N	N	T	N	N	N	N	N	N	N	N	T	N	N	N	T	T	T
MAL10:86588	G	G	N	G	G	G	N	N	G	G	G	G	G	G	G	G	G	N	G	N	G	G	G	G	N	N	G	G	G	G	N	N	G	G	N	G	G	G	G	G	G	G	G	G	N	G	G	N	G
MAL10:86697	N	N	N	N	N	N	N	N	N	N	N	N	N	N	N	N	N	N	N	N	N	N	N	N	N	N	N	N	N	N	N	N	N	N	N	N	N	N	N	N	N	N	N	N	T	N	T	N	T
MAL10:86757	N	G	N	G	N	G	N	A	N	N	N	G	N	G	G	G	G	N	N	N	N	N	N	N	N	N	N	N	N	N	N	N	N	N	N	N	N	G	N	N	G	G	N	N	G	N	N	N	N
MAL10:87316	N	N	N	N	N	N	N	T	N	N	T	N	N	N	T	T	N	N	N	N	N	N	N	N	N	N	N	N	N	N	N	N	N	T	N	T	N	N	N	N	N	T	T	T	N	N	T	T	N
MAL10:88250	N	N	N	N	N	N	N	N	N	N	N	N	N	N	N	N	N	N	N	N	N	N	N	N	N	N	N	N	N	N	N	N	N	N	N	N	N	N	N	N	N	N	N	N	N	N	N	T	N
MAL10:88347	C	C	N	C	N	N	C	N	C	C	C	C	N	C	C	C	C	N	N	C	C	C	C	N	N	N	N	C	C	C	N	C	C	C	N	C	C	C	C	N	N	N	C	N	C	C	C	C	C
MAL10:88478	N	N	N	N	N	N	N	N	N	N	N	N	N	N	N	N	N	N	N	N	N	N	N	N	T	N	N	N	N	N	N	N	N	T	N	N	N	T	T	T	N	N	N	N	N	A	N	N	N
MAL10:92622	N	N	N	T	N	N	N	N	N	N	T	N	N	N	N	T	N	N	N	N	N	N	N	N	N	N	N	N	N	N	N	N	N	T	N	N	N	T	N	N	N	N	T	N	T	T	T	T	T
MAL10:92750	N	N	N	N	N	N	N	N	N	N	N	N	N	N	N	N	N	G	N	N	N	N	N	N	N	N	N	N	N	N	N	N	N	N	N	N	N	N	N	N	N	N	N	N	N	N	A	N	N
MAL10:92810	C	N	N	C	N	C	C	N	N	C	C	C	C	C	N	N	C	N	N	C	N	N	C	C	N	N	N	N	N	C	N	C	C	C	N	C	C	C	N	N	N	C	C	N	C	C	C	N	C
MAL10:92928	N	N	N	N	N	N	N	G	N	N	N	N	N	N	N	N	N	N	N	N	N	N	N	N	N	N	N	N	N	N	N	N	N	N	N	N	N	N	N	N	N	N	N	N	N	N	T	T	N
MAL10:92985	N	N	N	T	N	N	N	T	N	N	N	N	N	N	N	N	N	N	N	N	N	N	N	C	N	N	N	N	N	N	N	N	N	N	N	N	N	N	N	N	N	N	N	C	N	N	N	T	N
MAL10:93147	N	N	N	N	N	G	G	N	N	N	N	N	N	N	N	N	N	N	N	N	G	N	G	G	G	G	G	N	N	N	N	G	N	N	G	N	N	N	N	N	N	N	G	G	N	N	C	N	N
MAL10:93179	G	G	N	G	G	G	G	N	G	N	G	N	N	N	N	N	G	C	N	N	G	G	N	N	N	G	N	N	G	N	N	N	N	G	N	G	N	G	N	N	N	N	N	N	N	N	N	N	G
MAL10:93726	C	C	N	C	C	C	C	N	C	C	C	C	C	C	C	C	C	N	C	C	C	C	C	C	C	C	C	C	C	C	C	C	N	C	C	C	C	C	C	C	C	C	C	C	C	C	C	C	C
MAL10:96412	N	N	N	N	N	N	N	N	N	N	N	N	N	N	N	N	N	T	N	N	N	N	N	N	N	N	N	N	N	N	N	N	N	N	N	N	N	N	N	N	N	N	N	N	N	N	T	T	N
MAL10:96555	N	N	N	T	N	N	N	N	N	N	N	N	N	N	N	N	N	N	N	N	N	N	N	N	N	N	N	N	N	N	N	N	N	N	N	N	N	N	N	N	N	N	N	N	T	T	T	T	T
MAL10:99770	N	N	N	N	N	N	N	N	N	N	N	N	N	N	N	N	N	N	N	N	N	N	N	N	N	N	N	N	N	N	N	N	N	N	N	N	N	N	N	N	N	N	N	N	N	N	N	N	N
MAL10:103268	N	N	N	N	N	G	N	N	N	N	N	N	N	N	N	N	N	N	N	N	N	N	N	G	N	N	N	N	N	N	N	N	N	N	N	N	N	N	N	N	N	N	N	N	N	N	N	N	N
MAL10:103418	N	T	N	C	N	N	N	N	N	N	T	N	N	N	N	N	N	N	N	N	N	N	N	N	N	N	N	N	T	T	N	N	N	T	N	N	N	N	N	N	N	N	N	N	T	T	N	N	N
MAL10:103631	N	N	N	C	N	N	N	N	N	N	N	N	N	N	N	N	N	N	N	N	N	N	N	N	N	N	N	N	N	N	N	N	N	N	N	N	N	N	N	N	N	N	N	N	N	N	C	N	N
MAL10:103768	N	N	N	N	N	N	N	C	N	N	N	N	N	N	N	N	N	N	N	N	N	N	N	N	N	N	N	N	N	N	N	N	N	N	N	N	N	N	N	N	N	N	N	N	N	N	T	N	N
MAL10:106896	N	N	N	A	A	A	N	A	A	N	A	A	N	A	A	A	A	N	N	N	N	N	N	N	N	N	N	N	N	N	N	N	N	A	N	N	N	A	A	N	N	N	N	N	A	N	A	A	A
MAL10:108294	N	N	G	G	N	N	N	N	G	N	G	G	G	N	N	N	G	N	N	N	N	N	N	N	N	N	N	N	N	N	N	N	N	G	N	N	N	G	N	N	N	N	N	N	G	G	G	G	G
MAL10:112945	A	A	N	A	A	A	A	T	A	A	A	A	A	A	A	N	A	N	A	N	A	A	N	N	A	A	N	A	A	A	A	A	A	A	A	A	A	A	A	A	A	A	A	A	A	A	A	A	A
MAL10:112974	N	N	G	N	N	N	N	N	N	N	N	N	N	N	N	N	N	N	N	N	N	N	N	N	N	N	N	N	N	N	N	N	N	N	A	A	N	A	N	N	N	N	A	N	N	N	A	A	A
MAL10:113266	N	N	N	N	N	N	N	N	C	N	C	N	C	C	N	C	N	N	N	N	N	N	C	N	N	N	C	C	C	C	C	C	N	N	C	C	N	N	N	C	C	N	C	C	N	C	T	T	N
MAL10:113506	C	C	N	C	N	C	C	N	C	C	C	C	C	C	N	C	C	N	N	N	N	C	C	N	N	C	N	C	C	C	C	C	C	C	C	C	C	C	C	N	N	N	C	N	C	C	C	C	C
MAL10:113583	N	N	N	N	N	N	N	N	N	N	A	N	N	N	N	N	N	N	N	N	N	A	N	N	N	N	N	N	A	A	N	N	N	N	N	N	N	A	N	N	N	N	N	N	A	A	A	A	A
MAL10:113619	N	N	N	A	N	N	N	N	N	N	N	N	N	N	N	N	N	N	N	N	N	N	N	N	N	N	N	N	N	N	N	N	N	N	N	N	N	N	N	N	N	N	N	N	A	N	A	A	N
MAL10:113670	N	N	N	N	N	N	N	N	N	N	N	N	N	N	N	N	N	N	N	N	N	N	N	N	N	N	N	N	N	N	N	N	N	N	N	N	N	N	N	N	N	N	N	N	N	N	G	G	N
MAL10:113769	N	N	N	N	N	N	N	N	N	N	N	N	N	N	N	N	N	N	N	N	N	N	N	N	N	N	N	N	N	N	N	N	N	N	N	N	N	N	N	N	N	N	N	N	N	N	C	C	C
MAL10:114252	N	N	N	T	N	N	N	N	N	N	N	N	N	N	N	T	N	N	N	N	N	T	T	N	N	N	N	N	T	N	N	N	N	T	N	N	N	T	N	N	N	N	N	N	N	N	N	N	N
MAL10:115643	N	N	N	N	N	N	N	N	N	N	N	N	N	N	N	N	N	N	N	N	N	N	N	N	N	N	N	N	N	N	N	N	N	N	N	N	N	N	N	N	N	N	N	N	N	N	T	T	N
MAL10:115842	N	N	N	C	N	N	N	N	C	N	C	N	N	N	N	N	N	N	N	N	N	N	N	N	N	N	N	N	N	N	N	N	N	C	N	N	N	C	N	N	N	N	N	N	C	N	C	C	C
MAL10:117311	N	N	C	N	N	N	N	N	N	N	T	N	N	N	N	N	N	N	N	N	N	N	N	N	N	N	N	N	N	N	N	N	N	N	N	N	N	N	N	N	N	N	N	N	N	N	N	N	N
MAL10:118039	G	N	N	G	G	G	N	N	G	N	G	N	N	G	N	N	G	N	N	N	N	G	N	N	N	N	G	G	G	G	G	G	G	G	N	N	N	G	N	N	N	G	G	N	G	G	G	G	G
MAL10:121129	N	N	N	N	N	N	N	N	N	N	A	N	N	N	N	N	N	N	N	N	N	N	N	N	N	N	N	N	N	N	N	N	N	N	N	N	N	N	N	N	N	N	N	N	N	N	T	T	T
MAL10:122739	G	N	N	G	G	N	N	N	G	N	G	G	N	N	N	N	G	N	N	G	G	G	G	N	N	G	G	G	G	G	G	G	G	G	G	G	G	G	G	N	N	G	G	N	G	G	G	G	G
MAL10:122775	G	G	A	G	G	N	N	N	G	G	N	G	G	N	G	G	N	N	N	G	G	G	G	N	N	G	G	G	G	G	G	G	G	G	G	G	N	G	G	G	N	G	G	G	G	G	G	N	G
MAL10:124731	N	N	N	C	C	N	N	N	C	N	N	N	N	N	N	C	N	N	N	N	C	C	C	N	N	N	C	C	C	C	C	C	C	C	N	N	C	C	C	N	C	C	C	N	C	C	C	C	C
MAL10:126189	N	N	N	N	N	N	N	N	N	N	N	G	N	N	N	N	N	N	N	G	A	A	N	N	A	A	A	N	A	N	N	N	A	A	N	A	A	A	N	A	A	N	N	N	G	N	N	N	N
MAL10:126424	N	N	N	N	N	N	N	N	T	T	N	N	N	N	N	N	N	N	N	N	T	T	N	N	N	N	T	T	T	T	T	T	N	N	T	N	T	T	T	N	N	N	T	N	T	T	N	N	N
MAL10:126656	N	N	N	C	N	N	N	N	N	N	N	N	N	N	N	N	N	N	N	C	N	C	C	C	N	N	N	C	C	C	N	N	C	C	N	N	C	C	N	N	C	C	N	N	C	C	C	C	C
MAL10:127033	N	N	N	N	N	N	N	N	N	N	N	N	N	N	N	N	N	N	N	N	N	A	N	N	N	N	N	N	N	N	N	N	N	N	N	N	N	N	N	N	N	N	N	N	G	N	A	A	A
MAL10:127205	N	N	N	N	N	N	N	N	N	N	N	N	N	N	N	N	N	N	N	N	N	N	N	N	N	N	N	N	N	N	N	N	N	N	N	N	N	N	N	N	N	N	N	N	N	N	G	G	N
MAL10:127365	A	A	N	A	A	N	N	N	A	A	N	A	N	N	N	A	N	N	N	A	A	A	A	N	N	A	A	A	A	A	A	A	A	A	A	A	A	A	A	N	A	A	A	N	A	A	A	A	A
MAL10:129384	C	N	N	C	C	N	N	N	C	N	N	N	N	N	C	N	N	N	N	C	N	N	C	N	N	N	N	N	C	C	C	N	C	C	N	N	C	C	N	N	N	C	N	N	C	C	C	C	C
MAL10:129606	G	G	N	G	N	G	N	N	N	N	G	N	N	G	N	N	G	N	N	N	N	G	G	N	N	G	N	G	N	G	G	G	N	G	N	G	G	G	G	N	N	G	G	N	G	N	N	N	G
MAL10:129645	G	G	N	N	G	G	G	N	G	G	G	G	G	G	N	G	G	N	N	G	N	G	G	G	G	G	G	G	G	G	N	G	G	G	G	G	G	G	G	N	G	G	G	G	G	G	G	G	G
MAL10:130042	N	N	N	T	N	N	N	A	N	N	T	N	N	N	N	N	N	N	N	N	N	N	N	N	N	N	N	N	N	N	N	N	N	T	N	N	N	N	N	N	N	N	N	N	T	N	T	T	T
MAL10:130335	N	N	G	G	N	N	N	A	N	N	G	A	N	G	A	N	N	A	N	N	N	G	G	N	N	G	N	G	G	G	G	G	G	G	N	G	G	N	G	N	N	G	G	N	G	N	G	G	G
MAL10:130532	G	G	N	G	G	G	G	N	G	G	G	G	G	G	G	G	G	N	N	G	G	G	G	N	G	G	N	G	G	G	G	G	G	G	G	G	G	G	G	G	G	G	G	G	G	G	G	G	G
MAL10:130650	N	N	N	N	C	T	N	N	N	N	T	N	N	N	N	N	C	T	N	N	N	N	N	N	N	N	N	N	N	N	N	N	N	N	N	C	N	N	T	N	N	N	N	N	T	T	N	N	N
MAL10:130674	N	N	N	N	N	N	N	N	N	N	T	N	N	T	N	N	A	T	N	N	N	N	N	N	N	N	N	N	N	N	N	N	N	N	N	A	N	N	N	N	N	N	N	N	N	N	T	T	T
MAL10:130935	N	N	N	N	N	N	N	T	N	N	N	N	N	N	N	N	N	N	N	N	N	N	N	N	N	N	N	N	N	N	N	N	N	N	N	N	N	N	N	N	N	N	N	N	C	N	C	C	N
MAL10:131616	N	N	N	N	N	N	N	N	N	N	N	N	N	N	N	N	N	N	N	N	N	N	N	N	N	N	N	N	N	N	N	N	N	N	N	N	N	N	N	N	N	N	N	N	N	N	G	N	N
MAL10:133273	N	N	N	G	N	N	N	G	N	N	G	N	N	N	N	N	N	A	N	N	N	N	N	N	N	N	N	N	N	N	N	N	N	N	N	N	N	N	N	N	N	N	N	N	G	G	G	G	G
MAL10:133475	G	G	N	G	G	G	G	A	G	G	G	G	G	G	G	G	G	N	N	G	G	G	G	G	G	G	G	G	G	G	G	G	G	G	G	G	G	G	G	G	G	G	G	G	G	G	G	G	G
MAL10:133745	N	N	A	T	N	N	N	N	T	N	T	N	N	N	N	T	N	N	N	N	N	T	T	N	N	T	N	T	N	N	T	N	N	T	N	N	N	N	N	N	N	N	T	N	T	T	T	T	T
MAL10:133925	N	N	N	N	N	N	N	N	N	N	N	N	N	N	N	N	N	N	N	C	N	C	N	N	N	N	N	N	N	N	N	N	N	N	N	N	N	N	N	N	N	N	N	N	C	N	N	N	C
MAL10:134119	C	C	N	C	C	C	C	N	C	C	C	C	C	C	N	C	C	N	N	C	C	C	C	N	N	C	C	C	C	C	C	C	C	C	C	C	C	C	C	N	C	C	C	C	C	C	C	C	C
MAL10:134330	N	N	N	T	N	N	N	N	G	N	N	N	N	T	N	N	T	N	N	N	N	T	N	N	N	N	N	N	G	N	N	N	N	N	N	N	N	N	N	N	N	N	N	N	T	T	T	T	T
MAL10:134418	N	N	N	N	N	N	N	N	N	N	N	N	N	N	N	N	N	N	N	N	N	N	N	N	N	N	N	N	N	N	N	N	N	N	N	N	N	N	N	N	N	N	N	N	N	N	N	N	A
MAL10:134825	N	N	N	N	N	N	N	N	N	A	N	N	A	N	N	N	N	N	N	N	N	N	N	N	N	N	N	N	N	N	N	N	N	N	N	N	N	N	N	N	N	N	N	N	N	N	T	N	N
MAL10:135495	N	N	N	T	N	T	N	N	T	N	N	N	N	T	N	N	N	N	A	T	N	N	N	N	N	N	N	N	N	N	T	N	N	T	N	N	N	N	N	N	N	N	N	N	T	N	T	T	T
MAL10:136191	N	N	N	N	N	N	N	N	N	N	N	N	N	N	N	N	N	N	N	N	N	N	N	N	N	N	N	T	N	N	N	N	N	N	N	N	N	T	N	N	N	N	N	N	N	N	T	N	T
MAL10:136330	N	N	N	T	N	T	N	G	N	N	T	N	N	T	N	N	N	G	N	G	N	N	N	N	N	N	N	N	N	N	N	N	N	T	N	N	N	N	N	N	N	N	T	N	N	T	N	T	T
MAL10:136579	N	N	N	N	N	N	N	T	N	N	N	N	N	A	A	A	N	N	N	N	N	N	N	N	N	N	N	N	A	N	N	N	N	N	N	N	N	N	N	N	N	N	N	N	N	N	N	N	N
MAL10:137004	N	N	N	N	N	N	N	N	N	N	N	N	N	N	C	N	N	N	N	N	N	N	N	N	N	N	N	N	N	N	N	N	N	N	N	N	N	N	N	N	N	N	N	N	A	N	A	A	N
MAL10:137082	N	N	N	N	N	N	N	N	N	N	N	N	N	N	N	N	N	N	N	N	N	T	N	N	N	N	N	N	N	T	N	N	N	N	N	N	N	N	N	N	N	N	N	N	N	N	C	N	T
MAL10:139051	N	N	N	N	N	N	N	N	N	N	A	N	N	N	A	A	N	N	N	N	N	N	N	N	N	N	N	N	N	N	N	N	N	N	N	N	N	N	N	N	N	N	N	N	N	N	N	N	N
MAL10:142575	T	T	N	T	T	T	T	N	T	T	T	T	T	T	T	T	T	N	T	T	T	T	T	T	T	T	T	T	T	T	T	T	T	T	T	T	T	T	T	T	T	T	T	T	T	T	T	T	T
MAL10:142698	N	N	T	N	N	N	N	N	N	N	N	N	N	N	N	N	N	N	N	N	N	T	N	N	N	N	N	N	N	N	N	N	N	T	N	N	N	T	N	N	N	N	N	N	N	N	N	N	T
MAL10:142932	G	G	N	G	G	N	G	N	G	G	G	G	G	G	G	G	G	N	N	G	G	G	G	N	N	N	N	G	G	G	G	G	G	G	G	G	G	G	G	N	G	G	G	N	G	G	G	G	G
MAL10:143110	C	C	N	C	C	C	C	T	C	C	C	C	C	C	C	C	C	N	N	C	C	C	C	C	C	C	C	C	C	C	C	C	C	C	C	C	C	C	C	N	C	C	C	C	C	C	C	C	C
MAL10:143137	G	G	N	G	G	G	G	A	G	G	G	G	G	G	G	G	G	N	N	G	G	G	G	G	G	G	G	G	G	G	G	G	G	G	G	G	G	G	G	G	G	G	G	G	G	G	G	G	G
MAL10:143572	G	G	N	N	G	A	G	N	G	N	G	N	N	N	G	G	A	N	N	G	N	N	G	N	N	G	N	N	G	N	N	N	N	N	G	G	N	G	N	N	G	G	G	G	G	N	A	N	N
MAL10:143964	C	C	N	C	C	N	C	N	C	C	C	C	C	C	N	C	C	N	N	C	C	C	C	C	C	C	N	C	C	C	C	C	C	C	C	C	C	C	C	C	C	C	C	C	C	C	N	N	C
MAL10:144211	C	C	N	C	C	N	C	N	C	C	C	C	C	C	N	C	C	N	N	C	C	C	C	N	N	C	C	C	C	C	C	C	N	C	N	C	C	C	N	N	N	C	N	N	C	N	C	C	N
MAL10:144629	N	N	N	A	N	N	N	N	N	A	A	N	N	N	N	N	N	N	N	N	N	A	A	N	N	A	N	A	A	A	A	N	N	A	A	A	N	A	N	N	N	A	N	N	A	N	N	N	N
MAL10:145148	A	A	N	A	N	N	A	N	A	N	A	A	N	A	N	A	A	N	N	A	A	A	A	A	A	A	N	A	A	A	A	A	N	A	A	A	A	A	A	N	A	A	A	N	A	A	A	A	A
MAL10:149617	N	N	N	N	N	N	N	T	N	N	N	N	N	N	N	N	N	N	N	N	N	N	N	N	N	N	N	N	N	N	N	N	N	N	N	N	N	A	N	N	N	N	N	N	N	N	N	N	A
MAL10:150615	N	N	N	N	N	N	N	N	N	N	A	N	N	N	N	N	N	N	N	N	N	A	N	N	N	N	N	N	N	A	N	N	N	N	N	A	N	N	N	N	N	N	N	N	A	N	N	N	A
MAL10:150774	N	N	N	N	N	N	N	N	N	N	N	N	N	N	N	N	N	N	N	N	N	N	N	N	N	N	N	N	N	N	N	N	N	N	N	N	N	N	N	N	N	N	N	N	N	N	N	N	N
MAL10:152665	C	C	N	N	C	C	C	N	C	C	C	C	C	C	N	C	C	N	N	C	N	C	N	N	N	N	N	N	N	C	C	C	C	C	N	N	N	C	N	N	N	C	N	N	C	C	N	C	C
MAL10:152788	N	N	N	N	N	N	N	N	N	N	N	N	N	N	N	N	N	N	N	N	N	N	N	N	N	N	N	N	N	T	N	N	N	N	N	N	N	N	N	N	N	N	N	N	T	N	N	N	N
MAL10:152951	N	N	N	N	N	N	N	N	N	N	C	N	N	N	N	N	N	N	N	N	N	N	N	N	N	N	N	N	C	C	C	N	N	N	N	N	N	C	N	N	N	N	N	N	C	N	C	C	C
MAL10:152975	N	N	N	N	N	N	N	N	N	N	T	N	N	N	N	N	N	N	N	N	N	N	N	N	N	N	N	N	N	N	N	N	N	N	N	N	N	N	N	N	N	N	N	N	N	N	G	N	G
MAL10:153163	N	N	N	A	N	N	N	N	N	N	N	N	N	N	N	N	N	N	N	N	N	N	N	N	N	N	N	N	N	N	N	N	N	N	N	N	N	N	N	N	N	N	N	N	N	N	N	N	N
MAL10:153351	N	N	N	N	N	N	N	N	N	N	N	N	N	N	N	N	N	N	N	N	N	N	N	N	N	N	N	N	N	N	N	N	N	N	N	N	N	N	N	N	N	N	N	N	N	N	N	N	N
MAL10:153573	N	N	N	N	N	N	N	N	N	N	A	N	N	N	N	N	A	N	N	N	N	N	A	N	N	N	N	N	A	A	A	N	N	N	N	N	N	A	N	N	N	N	A	N	N	N	N	N	N
MAL10:153943	N	N	N	N	N	N	N	N	N	N	N	N	N	N	N	N	N	N	N	N	N	A	N	N	N	N	N	N	N	A	N	N	N	N	N	N	N	N	N	N	N	N	N	N	A	N	A	A	N
MAL10:154650	C	C	N	C	N	C	N	N	C	C	C	C	C	N	C	C	C	N	N	C	C	C	C	N	N	C	N	C	C	C	C	C	C	C	C	C	C	C	C	N	C	C	C	N	C	C	C	C	C
MAL10:155251	N	N	N	N	N	N	N	N	N	N	N	N	N	N	N	N	N	N	N	N	N	N	N	N	N	N	N	N	N	N	N	N	N	N	N	N	N	N	N	N	N	N	N	N	G	N	G	G	N
MAL10:155750	T	N	G	T	N	N	N	N	T	T	N	T	N	N	N	T	N	N	N	T	N	T	T	N	N	N	N	T	T	T	T	T	T	T	T	T	T	T	N	N	T	T	N	N	T	T	T	T	T
MAL10:155896	C	C	C	C	C	N	N	N	C	C	N	C	C	N	C	C	N	N	N	C	C	C	C	C	C	C	N	N	C	C	C	C	C	C	C	C	C	C	C	C	C	C	C	C	C	N	C	C	C
MAL10:156265	N	N	N	N	N	N	N	N	N	N	N	N	N	N	N	N	N	N	N	N	N	N	N	N	N	N	N	N	N	N	N	N	N	N	N	N	N	N	N	N	N	N	N	N	T	N	T	N	N
MAL10:157038	T	T	N	T	N	N	N	N	T	T	N	T	T	N	N	T	N	N	N	T	T	T	G	N	N	G	N	N	T	T	T	T	N	T	N	N	T	T	T	N	N	T	N	N	T	N	T	T	T
MAL10:157281	N	N	N	G	N	N	N	N	G	G	N	N	N	N	N	N	N	N	N	N	N	N	T	N	N	T	N	N	G	G	N	G	N	G	N	G	N	G	T	N	N	G	T	N	N	N	G	N	G
MAL10:157360	G	N	N	G	N	N	N	N	G	G	N	N	N	N	N	G	G	N	N	G	N	G	N	N	N	G	N	N	G	N	G	G	N	N	G	N	N	N	N	N	N	N	N	N	G	N	N	N	N
MAL10:157691	N	N	N	T	N	N	N	N	C	N	N	T	N	N	N	T	N	N	N	N	N	T	N	N	N	N	N	N	N	N	N	N	N	T	N	C	N	C	N	N	N	N	N	N	T	T	T	T	T
MAL10:157868	N	N	N	G	N	N	N	N	G	G	N	N	N	N	N	G	N	N	N	G	N	G	N	N	N	G	N	N	G	G	G	G	N	G	N	N	N	G	N	N	N	N	G	N	G	G	G	G	G
MAL10:158116	N	N	N	N	N	N	N	N	N	N	N	N	N	N	N	N	N	N	N	N	N	N	N	N	N	N	N	N	N	N	N	N	N	N	N	N	N	N	N	N	N	N	N	N	T	N	T	T	N
MAL10:161957	N	N	N	N	N	N	N	N	N	N	N	N	N	N	N	N	N	N	N	N	N	N	N	N	N	N	N	N	N	N	N	N	N	N	N	N	N	N	N	N	N	N	N	N	N	N	N	N	N
MAL10:166923	C	C	N	C	C	C	C	N	C	C	C	C	C	C	C	C	C	N	N	C	C	C	C	N	C	C	C	C	C	C	C	C	C	C	C	C	C	C	C	N	C	C	C	N	C	C	C	C	C
MAL10:167328	N	N	N	A	A	A	N	N	A	N	N	A	A	A	N	A	N	A	N	A	A	A	N	N	N	N	A	A	A	N	A	A	N	A	A	A	N	A	N	N	N	A	A	N	N	A	A	A	A
MAL10:167956	N	N	N	T	N	T	N	N	N	N	N	N	N	N	N	N	N	N	N	N	T	N	T	N	N	N	N	N	T	N	T	T	T	T	N	N	T	T	N	N	N	N	N	N	T	T	N	N	N
MAL10:169160	N	N	N	N	N	N	N	N	N	N	N	N	N	N	N	N	N	N	N	N	N	N	N	N	N	N	N	N	N	N	N	N	N	N	N	N	N	N	N	N	N	N	N	N	T	N	T	T	T
MAL10:169429	N	N	T	T	N	T	N	N	N	N	T	C	N	T	T	T	T	N	N	N	N	N	T	N	N	T	N	T	T	T	T	T	N	T	N	T	N	T	T	N	N	T	N	N	T	T	N	N	T
MAL10:169498	N	N	T	N	N	N	N	N	N	N	N	N	N	N	N	N	N	N	N	N	N	N	N	N	N	N	N	N	N	N	N	N	N	N	N	N	N	N	N	N	N	N	N	N	N	N	A	N	N
MAL10:169792	C	N	N	C	N	G	N	N	G	N	G	C	C	C	N	C	G	N	N	C	C	N	N	N	N	N	N	N	N	N	C	C	N	N	N	N	N	G	C	N	N	G	N	N	N	C	N	G	G
MAL10:170326	N	N	N	N	N	N	N	N	T	N	N	N	N	N	N	N	N	N	N	T	N	N	N	N	N	N	N	N	T	N	T	N	N	N	N	T	N	N	N	N	N	N	N	N	T	N	N	N	T
MAL10:170594	N	N	N	N	N	N	N	N	N	N	N	N	N	N	N	N	N	N	N	N	N	N	N	N	N	N	N	N	N	N	N	N	N	N	N	N	N	N	N	N	N	N	N	N	N	N	T	T	T
MAL10:172332	N	N	N	N	N	N	N	N	N	N	N	N	N	N	N	N	N	N	N	N	N	N	N	N	N	N	N	N	N	N	N	N	N	N	N	N	N	N	N	N	N	N	N	N	N	N	N	N	N
MAL10:173444	N	N	N	N	N	N	C	N	N	N	N	N	N	N	N	N	N	N	C	N	N	N	N	N	N	N	N	N	N	N	N	N	N	N	N	N	N	N	N	N	N	N	N	N	N	N	N	N	N
MAL10:174223	N	N	N	N	N	T	N	N	N	N	N	N	N	N	N	N	N	N	N	N	N	N	N	N	N	N	N	N	N	N	N	N	N	N	N	N	N	N	N	N	N	T	N	N	N	N	N	N	N
MAL10:175056	N	N	N	N	N	N	N	N	N	N	N	N	N	N	N	N	N	N	N	N	N	N	N	N	N	N	N	N	N	N	N	N	N	N	N	N	N	N	N	N	N	N	N	N	N	N	G	N	N
MAL10:175223	N	N	N	N	N	N	N	N	N	N	N	N	N	N	N	N	N	N	N	N	N	N	N	N	N	N	N	N	N	N	N	N	N	N	N	N	N	N	N	N	N	N	N	N	N	N	N	N	A
MAL10:175286	N	N	N	N	N	N	N	N	N	N	N	N	N	N	N	A	N	N	N	N	N	N	N	N	N	A	N	N	N	N	A	N	N	A	N	N	A	A	N	N	N	A	N	N	N	N	A	A	A
MAL10:175580	N	N	N	C	C	C	C	C	C	N	C	C	N	C	C	C	C	N	C	C	C	C	C	N	N	N	C	C	C	C	C	N	N	C	N	C	C	C	C	C	N	N	C	N	C	C	N	N	C
MAL10:175675	N	N	N	N	N	N	N	N	N	N	N	N	N	N	N	N	N	N	N	N	N	C	N	N	N	N	N	N	N	N	N	N	N	N	N	N	N	N	N	N	N	N	N	N	N	N	N	N	N
MAL10:175852	N	N	N	N	N	N	N	N	N	N	N	N	N	N	N	N	N	N	N	N	N	N	N	N	N	N	N	N	N	N	N	N	N	N	N	N	N	N	N	N	N	N	N	N	N	N	N	N	T
MAL10:176417	N	N	N	N	N	N	N	N	N	N	N	N	N	N	N	N	N	N	A	N	N	N	N	N	N	N	N	N	N	A	N	N	N	N	N	N	N	A	N	N	N	N	N	N	A	N	A	A	N
MAL10:178186	N	N	N	N	N	N	N	N	N	N	G	N	N	N	N	G	N	N	G	N	N	N	N	N	N	N	N	N	N	N	G	N	N	G	N	N	N	G	N	N	N	N	N	N	G	G	G	G	G
MAL10:178261	N	N	N	N	N	N	N	T	N	N	G	N	N	N	N	N	N	N	N	N	N	N	N	N	N	N	N	N	N	N	N	N	N	N	N	N	N	N	N	N	N	N	G	N	G	N	G	G	G
MAL10:179414	N	N	N	G	N	N	N	N	G	N	G	N	N	N	N	N	G	N	N	N	G	G	G	G	N	N	N	N	G	N	G	G	N	G	N	N	G	G	G	N	G	G	G	N	G	G	G	G	G
MAL10:179915	G	G	N	G	G	G	G	A	G	N	G	G	G	G	N	N	G	N	G	G	G	G	G	N	N	G	N	G	G	G	G	G	G	G	N	G	N	G	G	N	N	G	N	N	G	G	G	G	G
MAL10:183327	C	N	N	C	C	C	C	A	C	C	C	C	C	C	C	C	C	N	C	C	C	C	C	N	N	C	C	C	C	C	C	C	N	C	N	N	N	C	C	N	C	C	C	N	C	C	C	C	C
MAL10:184612	N	N	N	C	N	C	N	N	C	N	C	C	N	N	N	C	C	N	C	N	N	C	C	N	N	N	N	N	N	C	C	N	N	C	N	C	C	C	C	C	N	C	N	N	C	C	C	C	C
MAL10:184841	G	G	N	G	G	G	G	N	G	G	G	G	G	G	G	G	G	N	G	G	G	G	G	N	G	G	G	G	G	G	G	G	N	G	G	G	G	G	G	N	G	G	G	G	G	G	G	G	G
MAL10:185258	N	N	N	G	N	N	N	N	N	N	G	N	N	N	N	G	N	N	G	G	N	N	N	N	N	A	N	N	N	A	N	N	N	N	N	N	N	A	N	N	N	A	N	N	N	A	N	N	N
MAL10:185762	T	N	N	T	N	T	N	N	T	T	T	T	T	T	N	N	N	N	T	T	T	T	T	N	N	T	T	T	T	T	T	T	T	T	T	T	T	T	T	N	N	T	T	T	T	T	T	T	T
MAL10:185892	N	N	N	N	N	N	N	N	N	N	N	N	N	N	N	N	N	N	N	N	N	N	N	N	N	N	N	N	N	N	N	N	N	N	N	N	N	N	N	N	N	N	N	N	N	N	N	N	N
MAL10:186326	N	N	N	G	G	G	G	N	G	N	G	G	G	G	G	G	G	N	G	G	G	G	G	N	N	N	G	G	G	G	G	G	G	G	G	G	G	G	N	N	G	G	G	N	G	G	G	G	G
MAL10:186602	N	N	N	C	N	C	N	N	C	C	C	C	N	C	N	N	C	N	C	C	C	C	C	N	C	C	C	C	C	C	C	C	C	C	C	C	C	C	C	N	C	C	C	N	N	C	C	C	C
MAL10:186786	N	N	N	G	N	N	N	N	N	N	G	N	N	N	N	N	N	N	N	N	N	G	G	N	N	N	N	N	G	G	G	N	N	G	G	G	N	G	G	N	N	N	N	N	G	G	G	G	G
MAL10:187012	N	N	N	N	N	N	N	N	N	N	G	N	N	N	N	N	N	N	N	N	N	N	N	N	N	N	N	N	G	G	N	N	N	N	N	N	N	N	N	N	N	N	N	N	G	G	G	G	G
MAL10:187692	G	G	N	G	G	G	G	N	G	G	G	G	G	G	G	G	G	G	G	G	G	G	G	G	G	G	G	G	G	G	G	G	G	G	G	G	G	G	G	G	G	G	G	G	G	G	G	G	G
MAL10:187849	C	C	N	C	C	C	C	N	C	C	C	C	C	C	C	C	C	N	C	C	C	C	C	N	C	C	C	C	C	C	C	C	C	C	C	C	C	C	C	C	C	C	C	C	C	C	C	C	C
MAL10:188682	N	N	N	N	N	N	N	G	N	N	G	N	N	N	N	N	C	N	N	N	N	G	N	N	N	N	N	N	G	N	G	N	N	N	N	N	N	G	N	N	N	N	N	N	G	G	G	G	G
MAL10:188816	N	N	N	N	N	N	N	N	N	N	N	N	N	N	N	N	N	N	N	N	N	N	N	N	N	N	N	N	N	N	N	N	N	N	N	N	N	N	N	N	N	N	N	N	N	N	N	N	N
MAL10:189078	N	N	N	N	N	N	N	N	N	N	N	N	N	N	N	N	N	N	N	N	N	N	N	N	N	N	N	N	N	N	N	N	N	T	N	N	N	G	N	N	N	N	N	N	G	N	N	N	G
MAL10:189275	N	N	N	C	N	C	C	N	N	N	C	N	N	C	N	N	C	N	N	N	C	C	C	N	N	C	C	C	C	C	C	C	C	C	C	C	C	C	C	N	C	C	C	N	C	C	C	C	C
MAL10:189394	N	N	N	N	N	N	N	N	N	N	N	N	N	N	N	N	N	N	N	N	N	N	N	N	N	N	N	N	N	N	N	N	N	N	N	N	N	N	N	N	N	N	N	N	N	N	A	A	N
MAL10:189418	N	N	N	T	N	N	N	N	T	N	T	N	N	T	N	N	N	N	N	N	N	T	N	N	N	N	N	N	T	N	T	N	N	T	N	N	T	T	N	N	N	G	N	N	N	N	T	T	T
MAL10:189478	N	N	N	N	N	N	N	N	C	N	C	N	N	N	N	N	N	N	N	N	N	C	N	N	N	N	N	N	C	C	C	N	N	C	N	N	N	C	C	N	N	C	C	N	C	C	C	C	C
MAL10:189953	N	N	N	T	N	N	N	N	C	N	C	N	N	N	N	N	N	N	N	N	N	T	N	N	N	N	N	N	C	N	T	N	N	T	N	N	N	T	N	N	N	N	N	N	T	N	N	N	N
MAL10:190031	N	N	N	N	N	N	N	N	N	N	N	N	N	N	N	N	N	N	N	N	N	N	N	N	N	N	N	N	N	N	N	N	N	N	N	N	N	N	N	N	N	N	N	N	N	N	C	C	C
MAL10:190157	N	N	N	N	N	N	N	N	N	N	N	N	N	N	N	N	N	N	N	N	N	N	N	N	N	N	N	N	N	N	N	N	N	N	N	N	N	N	N	N	N	N	N	N	N	N	N	N	N
MAL10:190192	N	N	N	N	N	N	N	N	N	G	N	N	N	N	N	N	N	N	N	N	N	G	N	N	N	N	N	N	G	G	G	G	N	G	N	G	N	G	G	N	G	G	G	N	G	G	G	G	G
MAL10:190401	N	N	C	N	N	N	N	N	N	N	N	N	N	N	N	N	N	N	N	N	N	N	N	N	N	N	N	N	N	N	T	N	T	T	N	N	N	T	N	N	N	N	N	N	N	T	N	T	N
MAL10:190852	N	N	N	N	N	N	N	N	A	A	N	A	A	N	N	N	N	N	N	N	N	N	N	A	N	N	N	N	N	A	N	N	N	N	N	N	N	N	N	N	N	N	N	N	N	N	N	N	N
MAL10:190975	N	N	N	N	N	N	N	N	T	T	N	N	N	N	N	T	N	N	T	N	N	N	N	N	N	N	N	N	T	N	N	N	N	N	N	N	N	N	N	N	N	N	N	N	N	N	N	N	N
MAL10:191215	N	N	N	T	N	N	N	N	N	N	N	N	N	N	N	N	N	N	N	N	N	N	N	N	N	N	N	N	N	N	N	N	N	T	N	N	N	N	N	N	N	T	N	N	T	T	T	T	T
MAL10:191506	N	N	N	C	N	N	N	N	C	C	N	C	N	N	N	C	N	N	N	C	N	C	N	N	N	N	N	N	C	N	C	C	N	C	N	N	N	C	N	N	N	C	N	N	C	C	C	C	C
MAL10:191673	N	N	N	N	N	N	N	N	N	N	N	N	N	N	N	N	N	N	N	N	N	C	C	N	N	N	N	C	C	C	C	C	N	N	N	N	N	C	N	N	N	C	N	N	C	C	C	C	C
MAL10:191812	N	N	N	C	C	N	N	N	C	C	N	N	N	N	N	C	N	N	N	C	N	C	N	N	N	N	N	N	C	C	N	N	N	C	N	N	N	C	N	N	N	C	N	N	C	C	C	C	C
MAL10:191891	N	N	N	N	N	N	N	N	N	N	N	N	N	N	N	N	N	N	N	N	N	N	N	N	N	N	N	N	N	N	N	N	N	N	N	N	N	N	N	N	N	N	N	N	N	N	C	N	N
MAL10:192007	N	N	N	N	N	N	N	N	N	N	N	N	N	N	N	N	N	N	N	N	N	N	N	N	N	N	N	N	N	N	N	N	N	N	N	N	N	N	N	N	N	N	N	N	N	N	T	T	N
MAL10:192392	N	N	G	G	G	G	N	N	G	G	G	N	N	G	N	N	G	N	N	N	G	G	G	N	N	G	N	G	G	G	G	G	N	G	G	G	G	N	G	N	N	N	G	N	G	G	G	G	G
MAL10:192864	N	N	N	C	C	C	N	N	C	N	C	N	N	N	N	N	C	N	N	C	N	N	N	N	N	N	N	N	N	N	C	N	N	N	N	N	N	N	N	N	N	N	N	N	C	C	C	C	C
MAL10:193340	N	N	N	N	N	N	N	N	N	N	N	N	N	N	N	N	N	N	N	N	N	N	N	N	N	N	N	N	N	N	N	N	N	N	N	N	N	N	N	N	N	N	N	N	N	N	N	T	N
MAL10:193567	N	N	N	N	N	N	N	N	N	N	N	N	N	N	N	N	N	N	N	N	N	C	N	N	N	N	N	N	N	C	N	N	N	N	N	N	N	N	N	N	N	N	N	N	C	N	C	C	C
MAL10:193913	N	N	N	N	N	C	N	N	C	N	C	N	N	C	N	N	N	N	N	N	N	N	N	N	N	N	N	N	N	N	C	N	N	C	N	N	N	N	N	N	N	C	N	T	C	C	C	C	C
MAL10:194356	N	N	N	N	N	N	N	C	C	N	C	N	N	C	N	C	C	N	N	C	C	C	C	N	N	C	C	C	C	C	C	C	C	C	C	C	C	C	C	C	C	C	C	C	C	C	C	N	C
MAL10:194678	N	N	N	G	N	G	N	N	N	N	N	N	N	N	N	N	G	N	N	N	N	N	N	N	N	N	N	N	G	G	G	N	N	N	N	N	G	N	N	N	N	N	N	N	G	G	G	G	G
MAL10:195263	N	N	N	N	N	N	N	N	N	N	N	N	N	N	N	N	N	G	N	N	N	N	N	N	N	N	N	N	N	G	N	N	N	N	N	N	N	N	N	N	N	N	N	N	N	N	N	N	N
MAL10:195406	N	N	N	N	N	N	N	N	N	N	N	N	N	N	N	N	N	N	N	N	N	N	N	N	N	N	N	N	N	N	N	N	N	N	N	N	N	N	N	N	N	N	N	N	N	N	C	C	C
MAL10:195651	N	N	N	T	N	N	N	N	N	N	N	N	N	N	N	N	N	N	N	N	N	N	N	N	N	N	N	N	N	N	N	N	N	N	N	N	N	N	N	N	N	N	N	N	N	N	T	T	N
MAL10:195692	N	N	N	N	N	N	N	N	T	N	T	N	T	T	N	N	T	T	N	N	N	N	N	N	N	N	N	N	T	T	N	N	N	T	N	T	N	T	N	N	N	N	T	N	N	T	T	T	N
MAL10:196028	N	N	N	N	N	N	N	T	N	N	N	N	N	T	N	N	T	N	N	T	T	T	N	N	N	T	N	T	T	T	T	T	T	T	N	T	T	T	T	N	N	T	T	N	T	T	N	N	T
MAL10:196793	C	C	N	C	C	C	C	N	C	C	C	C	C	C	C	N	C	N	N	C	C	C	C	N	C	C	C	C	C	C	C	C	C	C	C	C	C	C	C	C	C	C	C	C	C	C	C	C	C
MAL10:199484	N	N	N	T	T	T	T	N	N	T	T	T	T	T	T	T	T	N	T	T	T	T	T	N	T	T	N	T	T	T	T	N	N	T	N	T	T	T	N	N	N	T	T	N	T	N	N	N	T
MAL10:199639	C	N	A	C	C	C	C	N	C	C	C	C	N	C	C	N	C	N	N	C	C	C	C	N	N	N	N	C	C	C	C	C	C	C	N	C	N	C	N	N	N	N	N	N	C	N	C	C	C
MAL10:199714	G	G	N	G	G	G	G	N	G	G	G	G	G	G	G	G	G	N	N	G	G	G	G	G	G	G	G	G	G	G	G	G	G	G	N	N	G	G	G	G	G	G	G	G	G	G	G	G	G
MAL10:199915	N	G	A	N	N	A	N	N	N	G	A	N	N	N	N	N	N	N	N	N	N	N	N	N	N	N	N	N	N	N	N	N	N	A	N	N	N	N	N	G	N	N	N	N	N	N	A	A	A
MAL10:200780	C	C	N	C	C	C	N	C	C	C	C	C	C	C	N	C	C	A	N	C	N	C	N	N	N	N	N	N	N	C	C	C	N	C	N	C	N	C	N	N	C	C	C	N	C	C	C	C	C
MAL10:200909	N	N	N	C	N	N	N	N	C	C	C	C	C	N	N	N	N	G	N	N	N	C	N	N	N	N	N	N	C	C	C	C	N	C	N	N	N	C	N	N	N	N	N	N	C	C	C	C	C
MAL10:200968	N	N	N	N	N	N	N	N	N	N	N	N	N	N	N	N	N	A	N	N	N	N	N	N	N	N	N	A	A	A	A	N	N	A	N	N	N	A	N	N	A	A	A	N	N	N	N	N	N
MAL10:201175	T	N	T	T	T	T	N	N	T	T	T	T	T	T	N	N	T	T	N	T	T	T	T	N	T	T	N	T	T	T	T	T	T	T	T	T	T	T	T	T	T	T	T	T	T	T	N	N	T
MAL10:202108	C	C	N	C	C	C	C	N	C	C	C	C	C	C	C	C	C	N	N	C	C	C	C	N	C	C	N	C	C	C	C	C	C	C	C	C	C	C	C	C	C	C	C	C	C	C	C	C	C
MAL10:202354	N	N	N	N	N	N	N	N	N	N	N	N	N	N	N	N	G	N	N	N	G	G	N	N	G	G	G	G	G	G	G	G	N	G	N	N	G	G	G	N	G	G	G	N	G	N	N	N	N
MAL10:202753	G	G	N	G	G	N	G	N	G	G	G	G	G	G	G	G	G	N	N	G	G	G	G	N	N	G	N	G	G	G	G	G	G	G	G	G	G	G	G	N	G	G	G	N	G	G	G	G	G
MAL10:207043	N	N	C	N	N	N	N	N	N	N	N	N	N	N	N	N	T	N	N	N	N	N	N	N	N	N	N	N	N	N	N	N	N	N	N	N	N	N	N	N	N	N	N	N	N	N	N	N	N
MAL10:207490	N	N	N	N	N	N	N	N	N	N	N	N	N	N	N	N	N	N	N	N	N	N	N	N	N	N	N	N	N	N	N	N	N	N	N	N	N	N	N	N	N	N	N	N	G	N	C	C	C
MAL10:208868	G	G	N	N	N	N	N	N	N	G	N	N	N	G	N	N	N	N	N	G	N	N	N	N	N	N	N	G	N	N	N	N	N	N	N	N	N	N	N	N	N	N	N	N	N	N	C	C	N
MAL10:209515	T	T	N	T	T	T	T	T	T	T	T	T	T	T	T	T	T	N	T	T	T	T	N	N	T	T	T	T	N	T	T	T	T	T	N	N	N	T	T	N	N	T	T	T	T	T	T	N	T
MAL10:214031	N	N	N	A	N	N	N	N	A	N	A	A	N	A	N	N	N	N	N	A	N	A	A	N	N	N	N	A	A	A	A	A	N	N	A	A	A	A	A	N	N	A	A	N	N	A	A	A	A
MAL10:214130	N	N	N	N	N	N	N	N	N	N	N	N	N	N	N	N	N	N	N	N	N	N	N	N	N	N	N	N	N	N	N	N	N	N	N	N	N	N	N	N	N	N	N	N	N	N	N	N	N
MAL10:214350	N	N	N	N	N	N	N	A	N	N	N	N	N	N	N	N	N	N	N	N	N	N	N	N	N	N	N	N	N	N	N	N	N	N	N	N	N	A	N	N	N	N	N	N	A	N	N	N	A
MAL10:214551	N	N	N	G	N	N	N	A	G	N	G	N	N	G	N	G	G	N	N	N	N	G	N	N	N	N	N	N	G	G	G	N	N	G	N	N	N	G	N	N	N	G	N	N	G	G	G	G	G
MAL10:215663	G	N	N	N	N	N	N	N	N	G	N	N	N	G	N	G	A	N	N	G	N	G	G	N	N	N	N	G	N	N	N	N	N	G	G	G	N	N	N	N	G	N	G	N	G	N	G	N	N
MAL10:216319	N	N	N	N	N	N	N	N	N	N	N	N	N	N	N	N	N	N	N	N	N	A	N	N	N	N	N	N	N	N	N	N	N	N	N	N	N	N	N	N	N	N	N	N	A	N	A	A	A
MAL10:216463	N	N	N	T	N	N	N	C	T	T	T	N	N	T	N	T	T	N	N	N	T	T	T	N	N	N	N	N	N	T	T	N	N	T	N	T	N	T	T	N	N	N	T	N	N	N	T	T	T
MAL10:216720	N	N	N	N	N	N	N	T	N	N	A	N	N	A	N	N	A	N	N	N	N	A	A	N	N	A	N	A	A	A	A	A	N	A	A	A	A	A	A	N	N	A	N	N	A	N	A	A	A
MAL10:217030	N	N	N	A	N	N	N	N	N	N	A	N	N	N	N	N	N	N	N	N	N	A	N	N	N	N	A	A	N	A	A	N	N	A	A	A	N	A	A	N	N	A	N	N	N	N	A	A	A
MAL10:217296	C	C	N	C	C	C	N	N	N	C	N	N	C	C	C	C	C	N	C	C	C	N	C	C	N	N	N	C	C	N	C	N	C	C	C	C	C	T	C	C	C	N	C	C	C	N	C	C	C
MAL10:217356	N	N	N	N	N	N	T	N	T	N	T	N	N	T	N	N	T	N	N	N	N	T	T	N	N	N	N	T	T	T	T	N	N	T	T	T	N	T	T	N	N	T	N	N	T	T	T	T	T
MAL10:217562	C	C	N	C	N	C	C	N	C	C	C	C	N	C	N	C	C	N	N	N	C	C	C	N	N	C	C	C	C	C	C	C	C	C	C	C	C	C	C	N	C	C	C	N	N	C	C	C	C
MAL10:217642	N	A	N	N	A	A	A	N	N	N	A	A	A	A	A	N	A	N	N	N	A	A	A	A	A	A	A	A	A	A	A	A	A	A	A	A	A	A	A	A	A	A	A	N	N	N	N	N	A
MAL10:217686	C	C	N	C	N	C	C	N	C	C	C	C	C	C	N	C	C	N	N	C	C	C	C	C	C	C	C	C	C	C	C	C	C	C	C	C	C	C	C	C	C	C	C	C	C	C	C	C	C
MAL10:217710	N	N	N	N	N	N	N	N	N	N	N	N	N	N	N	N	N	N	N	N	N	N	N	N	N	N	N	N	N	N	N	N	N	N	N	N	N	N	N	N	N	N	N	N	G	N	N	G	A
MAL10:217876	C	C	N	A	N	C	C	N	C	C	C	C	C	N	N	C	C	N	N	N	C	C	C	N	C	C	C	N	N	C	C	C	C	C	C	C	C	C	C	C	C	C	C	C	N	N	C	N	C
MAL10:217901	N	N	N	N	N	N	N	N	N	N	C	N	N	N	N	N	N	N	N	N	N	N	N	N	N	N	N	N	N	N	N	N	N	C	N	N	N	C	N	N	N	N	N	N	N	N	C	N	C
MAL10:218148	N	N	N	N	N	N	N	N	N	N	G	N	N	G	N	N	N	N	N	N	N	N	N	N	N	N	N	N	N	N	N	N	N	G	N	N	N	G	N	N	N	N	N	N	G	N	G	G	G
MAL10:218215	N	N	N	N	N	N	N	N	N	N	C	N	N	N	N	N	N	N	N	N	N	N	N	N	N	N	N	N	N	C	N	N	N	C	N	N	N	C	N	N	N	N	N	N	N	N	C	N	C
MAL10:218305	N	N	N	N	N	N	N	N	N	N	N	A	N	N	N	N	N	T	N	N	N	N	N	N	N	N	N	N	N	T	T	N	N	T	N	N	N	N	N	N	N	N	N	N	N	N	N	N	N
MAL10:218421	N	N	N	N	N	N	N	N	N	N	N	N	N	N	N	N	N	N	N	N	N	N	N	N	N	N	N	N	N	N	N	N	N	N	N	N	N	A	N	N	N	N	N	N	N	N	N	A	A
MAL10:218460	C	C	N	C	C	N	N	N	C	C	N	N	N	N	C	C	N	N	N	C	N	N	C	C	N	N	N	C	N	N	N	N	N	C	C	N	N	N	N	N	N	N	C	C	C	N	C	C	N
MAL10:218860	N	N	N	N	N	N	N	N	N	N	N	N	N	N	N	C	N	N	N	N	N	T	T	N	N	N	T	T	C	T	T	T	N	T	N	T	N	T	N	N	N	T	T	N	N	N	N	N	C
MAL10:219316	G	N	N	G	N	N	N	N	N	N	N	T	N	N	N	G	N	N	N	N	N	G	N	N	N	N	N	N	N	N	N	N	N	G	N	N	T	T	N	N	N	T	N	N	N	N	G	G	N
MAL10:220082	C	C	N	C	C	N	N	N	C	C	N	C	C	N	C	N	N	N	N	C	C	C	C	N	N	C	C	C	C	C	C	C	N	A	C	C	N	C	C	N	C	C	C	C	C	C	C	N	N
MAL10:222083	N	G	N	G	N	N	N	N	N	N	N	G	N	N	N	N	N	N	N	G	N	N	G	N	N	N	N	N	A	N	N	N	N	G	N	N	N	G	A	N	A	N	N	N	G	G	N	N	N
MAL10:222417	N	N	N	N	N	N	N	N	N	N	N	N	N	N	N	N	N	N	N	N	A	A	A	N	N	A	N	A	A	A	A	N	N	A	A	N	A	A	A	N	A	A	N	N	N	N	N	N	N
MAL10:222496	N	N	N	T	T	N	N	N	N	N	N	N	N	N	T	T	N	N	N	T	N	T	N	N	N	N	T	N	N	N	T	N	N	N	N	N	N	G	T	N	N	N	N	N	N	G	N	T	N
MAL10:223014	N	N	N	A	N	N	N	N	N	N	N	N	N	N	G	G	N	N	G	N	N	G	N	N	N	N	G	N	N	N	N	N	N	N	N	N	N	N	G	N	N	N	N	N	A	N	A	A	N
MAL10:223047	N	N	N	N	N	N	N	N	N	N	N	N	N	N	N	N	N	N	N	N	N	C	N	N	N	N	C	C	C	N	C	N	C	N	N	N	N	T	C	N	N	N	N	N	T	C	C	C	C
MAL10:223076	N	G	N	C	N	N	N	N	C	N	N	C	N	N	G	G	N	N	N	N	N	C	C	N	C	N	G	N	C	C	G	N	G	C	C	C	N	C	G	N	N	C	C	N	C	N	C	C	C
MAL10:223212	G	N	N	A	A	A	G	N	G	N	G	G	N	A	N	N	G	N	N	A	A	G	G	N	N	N	N	N	A	N	G	G	N	G	G	N	N	G	G	A	N	G	N	A	N	G	G	N	N
MAL10:223305	C	C	N	C	C	C	C	N	C	C	C	C	C	C	C	C	N	N	C	C	C	N	C	C	N	C	C	C	C	C	C	C	C	C	C	N	C	C	C	C	C	C	C	C	C	C	N	C	C
MAL10:223344	N	T	N	T	N	N	N	N	N	N	N	N	N	T	N	N	G	N	N	N	N	N	N	N	N	N	T	N	T	T	T	T	N	T	N	N	N	T	N	N	N	T	N	N	T	T	N	N	T
MAL10:224273	G	G	N	G	N	G	G	T	G	G	G	G	G	G	G	G	G	N	N	G	G	G	G	N	N	G	N	G	N	G	G	G	N	N	G	N	N	G	N	N	N	G	N	N	G	G	N	N	G
MAL10:224777	N	C	N	N	N	N	N	N	N	N	N	N	N	N	N	N	C	N	N	N	N	C	N	N	N	N	N	N	N	N	N	N	N	N	N	N	N	N	N	N	N	N	N	N	N	N	N	N	C
MAL10:224938	G	G	N	G	G	G	G	N	G	G	G	G	G	G	G	G	G	N	N	G	G	G	N	N	N	G	G	G	N	G	G	G	N	G	G	G	N	G	G	N	N	G	G	N	G	G	G	G	G
MAL10:225521	T	N	N	N	N	N	N	N	T	T	N	T	N	N	T	N	N	T	N	N	N	N	N	N	T	N	T	T	N	N	N	N	T	N	T	T	N	N	N	T	N	N	N	N	N	T	N	N	N
MAL10:225630	N	N	N	N	N	A	N	N	A	N	N	A	A	A	N	N	N	N	A	N	A	A	N	N	A	A	A	A	A	A	A	A	A	A	N	A	A	A	A	A	N	A	N	N	A	N	A	N	A
MAL10:225852	N	N	N	G	N	N	N	N	N	N	G	N	N	N	N	N	G	N	N	N	G	G	G	N	N	N	N	G	G	G	G	N	N	G	G	G	N	G	G	N	N	N	G	N	G	G	G	G	G
MAL10:225984	C	C	N	C	C	C	C	N	C	C	C	C	C	C	C	N	C	N	N	C	C	C	C	C	C	C	C	C	C	C	C	C	C	C	C	C	C	C	C	N	C	C	C	C	C	C	C	C	C
MAL10:226335	N	N	N	N	N	N	N	C	N	N	N	N	N	N	N	T	N	N	N	N	N	N	N	N	N	N	N	N	N	T	T	T	N	T	N	T	T	T	N	N	N	T	T	N	N	N	N	N	T
MAL10:226603	N	N	N	G	N	N	N	N	N	N	N	N	N	N	N	N	N	N	N	N	N	N	N	A	N	N	N	N	N	N	N	N	N	G	N	N	N	G	N	N	N	N	N	N	N	G	G	G	N
MAL10:226688	N	N	N	N	N	N	N	N	N	N	N	N	N	N	N	N	N	A	N	N	N	N	N	N	N	N	N	N	N	N	N	N	N	N	N	N	N	T	N	N	N	N	N	N	N	N	N	N	N
MAL10:226960	C	C	N	C	C	C	C	C	C	C	C	C	N	C	C	C	C	N	N	C	C	C	C	N	C	C	C	C	C	C	C	C	C	C	C	N	C	C	C	C	C	N	C	C	C	C	C	C	C
MAL10:227294	C	C	N	C	C	C	C	N	C	C	C	C	C	C	C	N	C	N	N	C	C	C	C	N	C	C	C	C	C	C	C	C	C	C	C	C	C	C	C	N	C	C	C	C	C	C	C	C	C
MAL10:227388	N	N	N	N	N	N	N	C	N	N	N	N	N	N	N	N	N	N	N	N	N	N	N	N	N	N	N	N	N	N	N	N	N	N	N	N	N	N	N	N	N	N	N	N	C	N	C	C	C
MAL10:228917	N	N	N	N	N	N	N	N	N	N	N	N	N	N	N	N	N	N	N	N	N	N	N	N	N	N	N	N	N	N	N	N	N	A	N	N	N	A	N	N	N	N	N	N	N	N	N	N	N
MAL10:229054	C	C	T	C	N	C	C	N	C	C	C	C	N	C	N	N	N	N	N	C	C	C	C	N	C	C	C	C	C	C	C	C	C	C	C	C	C	C	C	C	C	C	C	C	N	C	N	C	C
MAL10:229220	N	N	N	G	N	N	N	N	N	N	G	N	N	N	N	N	N	N	N	N	N	G	N	N	N	N	N	N	N	G	G	N	N	G	N	N	N	G	N	N	N	N	N	N	G	G	G	G	G
MAL10:229603	N	N	N	N	N	N	N	N	N	N	A	N	N	N	N	N	N	N	N	N	N	A	N	N	N	N	N	N	A	A	N	N	N	A	N	N	N	N	N	N	N	N	N	N	N	N	N	N	A
MAL10:229641	C	C	G	C	C	C	N	N	C	N	C	N	N	C	C	C	N	N	C	C	N	N	C	N	N	N	N	N	N	N	C	N	N	C	N	N	C	C	N	N	N	N	N	N	C	C	C	C	C
MAL10:230037	N	N	N	T	N	N	N	N	N	N	T	N	N	N	N	N	N	N	N	N	T	T	N	N	N	T	N	N	N	N	N	N	T	T	N	T	N	N	N	N	N	N	N	N	T	T	N	T	N
MAL10:230168	N	N	N	N	N	N	N	A	N	N	N	N	N	N	N	N	N	N	N	N	N	N	N	N	N	N	N	N	N	N	N	N	N	N	N	N	N	N	N	N	N	N	N	N	N	N	N	N	N
MAL10:230596	N	N	N	N	N	N	N	N	N	N	N	N	N	N	N	N	N	N	N	N	N	N	N	N	N	N	N	N	N	N	N	N	N	N	N	N	N	N	N	N	N	N	N	N	N	N	N	G	N
MAL10:230791	N	N	N	T	N	N	N	N	N	N	N	N	N	N	N	N	N	N	N	N	N	N	N	N	N	N	N	N	N	N	N	N	N	T	N	N	N	T	N	N	N	N	N	N	T	T	T	T	T
MAL10:230857	N	N	N	N	N	N	N	N	N	N	C	N	N	N	N	N	N	N	N	N	N	C	C	N	N	N	N	C	C	C	N	N	N	C	N	N	N	C	C	N	N	N	C	N	C	C	C	C	C
MAL10:231081	N	N	N	C	N	C	C	T	C	N	C	N	N	C	N	N	N	N	N	C	C	C	N	N	N	N	N	C	C	C	C	C	N	C	N	N	N	C	C	N	N	N	C	N	C	C	C	C	C
MAL10:231230	N	N	N	A	N	A	N	A	A	N	A	A	N	N	N	N	A	N	N	N	N	A	A	N	N	N	N	N	N	A	N	N	A	A	N	N	N	A	N	N	N	N	A	N	A	A	A	A	N
MAL10:231418	N	N	N	N	N	N	N	N	N	N	N	N	N	N	N	N	N	N	N	N	N	N	N	N	N	N	N	N	N	A	N	N	N	N	N	N	N	N	N	N	N	N	N	N	N	N	N	T	T
MAL10:233331	N	N	N	N	N	N	N	N	N	N	N	N	N	N	N	N	N	N	N	N	N	N	N	N	N	N	N	N	N	N	N	N	N	N	N	N	N	N	N	N	N	N	N	N	A	N	A	A	A
MAL10:233559	N	N	N	N	N	A	T	N	T	T	T	T	N	T	N	N	A	N	N	N	N	N	N	N	N	T	T	T	N	N	T	N	N	T	N	N	N	N	T	T	N	T	N	N	N	N	A	A	A
MAL10:233846	N	N	N	N	N	N	N	N	N	N	N	N	N	N	N	N	N	N	N	N	N	N	N	N	N	N	N	N	N	N	N	N	N	N	N	N	N	N	N	N	N	N	N	N	C	N	N	N	C
MAL10:234311	N	N	N	N	N	N	N	N	N	N	N	N	N	N	N	N	N	N	N	N	N	N	N	N	N	N	N	N	N	N	N	N	N	N	N	N	N	N	N	N	N	N	N	N	N	N	N	N	N
MAL10:234976	N	N	N	N	G	N	N	N	N	N	N	N	N	N	N	N	N	A	N	N	N	N	N	N	N	N	N	N	N	N	N	N	N	N	N	N	N	N	N	N	N	N	N	N	N	N	N	N	N
MAL10:235338	N	N	N	N	N	N	N	N	N	N	N	N	N	N	N	N	N	N	N	N	N	N	N	N	N	N	N	N	N	N	N	N	N	N	N	N	N	N	N	N	N	N	N	N	N	N	C	C	N
MAL10:237535	N	N	N	N	N	N	N	N	N	N	N	N	N	N	N	N	N	N	N	N	N	N	T	N	N	N	N	N	N	T	N	N	N	N	N	N	N	N	N	N	N	N	N	N	N	N	N	N	N
MAL10:237572	N	N	C	C	N	N	N	N	C	C	N	N	N	N	N	C	N	N	N	C	C	C	C	N	N	N	N	C	C	C	C	N	N	C	N	N	N	C	C	N	N	C	C	N	C	C	C	C	C
MAL10:237897	N	N	N	N	N	N	N	N	N	G	N	N	N	N	N	N	N	N	N	N	N	N	G	N	N	N	N	N	G	N	N	N	N	N	N	N	N	N	N	N	N	G	G	N	G	C	C	C	N
MAL10:238087	N	N	N	N	N	N	N	N	T	N	N	T	N	N	N	T	N	N	N	N	T	T	T	T	N	N	T	T	T	T	N	N	N	T	N	C	T	T	N	N	T	T	T	T	T	N	N	N	T
MAL10:238337	N	N	N	C	N	N	N	N	C	N	N	N	N	N	N	N	N	N	N	C	N	C	C	N	N	N	N	C	N	C	C	C	N	C	N	C	C	C	C	N	N	C	N	N	C	C	C	C	C
MAL10:240515	G	N	N	G	G	N	N	N	G	G	N	G	N	N	G	G	N	N	N	G	N	N	N	N	N	N	N	N	G	G	G	G	N	G	N	G	N	G	N	N	N	G	G	N	G	G	G	G	G
MAL10:240740	C	N	N	C	C	N	N	N	N	C	N	C	N	N	C	C	N	N	N	C	C	C	C	C	N	C	C	C	C	C	C	C	C	C	C	C	C	C	C	C	C	C	C	N	C	C	C	C	C
MAL10:241122	G	G	N	G	G	N	N	N	G	G	N	G	N	N	G	G	N	N	N	G	G	G	G	N	N	G	N	G	G	G	G	G	N	G	N	G	G	G	G	N	G	G	G	N	G	N	G	G	G
MAL10:241458	N	N	N	N	N	N	N	N	N	N	N	N	N	N	N	N	N	N	N	N	N	N	N	N	N	N	N	N	N	T	N	N	N	N	N	N	N	N	N	N	N	N	N	N	N	N	T	T	N
MAL10:241698	C	C	N	C	C	C	C	C	C	C	C	C	C	C	C	C	C	N	N	C	C	C	C	N	N	C	C	C	C	C	C	C	C	C	C	C	C	C	C	N	C	C	C	C	C	C	C	C	C
MAL10:241973	C	C	N	C	C	C	C	N	C	C	C	C	C	C	C	C	C	N	C	C	C	C	C	N	C	C	C	C	N	C	C	C	C	C	C	C	C	C	C	C	C	N	C	C	C	C	C	C	C
MAL10:242060	T	N	N	C	T	N	T	N	T	T	N	T	N	T	T	T	C	N	N	N	T	T	N	N	N	T	T	T	N	T	T	T	T	C	N	N	T	T	T	N	N	N	N	N	N	T	N	N	T
MAL10:244211	N	N	N	C	G	C	N	C	C	N	C	N	N	C	N	C	C	G	N	N	N	N	N	N	N	N	N	C	N	N	C	N	N	C	N	N	N	C	N	N	N	G	N	N	N	N	C	C	C
MAL10:244559	T	T	N	N	N	N	N	N	T	N	N	T	N	N	T	T	N	N	N	N	N	T	N	N	N	T	N	N	N	N	T	N	N	T	N	N	N	N	N	N	N	N	N	N	N	N	N	N	N
MAL10:244748	G	G	N	G	G	G	G	N	G	G	G	N	G	G	G	G	G	N	G	G	G	G	G	N	N	N	G	G	G	G	G	G	N	G	N	N	N	G	N	N	G	G	G	G	G	G	G	G	G
MAL10:244968	A	N	N	A	A	N	A	N	A	A	A	N	N	N	N	N	A	N	N	A	A	A	A	N	A	A	N	N	A	A	A	A	N	A	A	A	N	N	A	N	N	N	A	N	A	A	A	A	A
MAL10:245105	N	N	N	A	A	A	A	N	A	A	A	A	A	A	A	N	A	N	N	A	A	A	A	N	A	A	A	A	A	A	A	A	A	A	A	A	A	A	A	A	A	A	A	A	A	A	N	N	A
MAL10:245857	C	C	N	C	C	C	C	C	C	C	C	C	C	C	C	C	C	N	C	C	C	C	C	N	C	C	C	C	C	C	C	C	C	C	C	C	C	C	C	C	C	C	C	C	C	C	C	C	C
MAL10:246018	G	G	N	G	G	N	N	N	G	G	G	G	N	N	G	G	G	N	N	N	G	G	G	N	N	G	N	G	G	G	G	G	N	G	N	G	N	G	G	N	N	N	G	N	G	G	G	G	G
MAL10:246265	C	C	N	C	N	C	C	N	C	C	C	C	C	C	C	C	C	N	N	N	C	C	C	N	N	C	C	C	C	C	C	C	C	C	C	C	C	C	C	C	C	N	C	C	C	C	C	C	C
MAL10:247891	N	N	N	N	N	N	N	N	N	N	N	N	N	N	N	N	N	N	N	N	N	N	N	N	N	N	N	N	N	N	N	N	N	N	N	N	N	N	N	N	N	N	N	N	N	N	A	A	N
MAL10:248372	N	N	N	A	N	N	N	N	N	N	N	N	N	N	N	N	N	N	N	N	N	N	N	N	N	N	N	N	N	N	N	N	N	N	N	N	N	N	N	N	N	N	N	N	N	N	A	A	A
MAL10:248683	N	N	N	A	N	N	N	N	N	N	N	N	N	N	N	N	N	N	N	N	N	N	N	N	N	N	N	N	N	N	N	N	N	N	N	N	N	N	N	N	N	N	N	N	N	N	A	A	A
MAL10:248939	C	C	N	C	C	C	N	N	C	C	C	C	N	C	C	C	N	T	N	C	C	C	C	N	N	C	N	N	C	C	C	C	N	C	C	C	N	C	C	N	N	N	C	N	C	C	C	C	C
MAL10:249074	N	N	N	N	N	N	N	N	N	N	N	N	N	N	N	N	N	N	N	N	N	N	N	N	N	N	N	N	N	T	N	N	N	N	N	N	N	N	N	N	N	N	N	N	N	N	T	N	T
MAL10:249126	G	G	N	G	G	G	G	N	G	G	G	G	G	G	G	G	G	N	N	G	G	G	G	N	N	G	N	G	G	G	G	G	G	G	G	G	G	G	G	N	G	G	G	N	G	G	G	G	G
MAL10:249453	N	N	N	G	N	N	N	G	N	N	N	N	N	N	N	N	N	N	N	N	N	N	N	N	N	N	N	N	N	N	N	N	N	G	N	N	N	G	N	N	N	N	N	N	G	G	G	G	G
MAL10:249717	N	N	N	N	N	N	N	A	N	N	N	N	N	N	N	N	N	N	N	N	N	N	N	N	N	N	N	N	N	N	N	N	N	N	N	N	N	N	N	N	N	N	N	N	N	N	A	N	A
MAL10:251817	N	N	N	T	N	N	C	N	N	N	N	N	C	N	C	N	N	N	N	N	N	N	N	N	C	N	N	N	N	N	N	N	N	T	N	N	N	N	N	C	N	N	N	C	T	T	T	T	T
MAL10:252029	G	G	N	G	G	N	G	N	G	G	G	G	G	G	G	G	G	N	N	G	G	G	G	N	N	G	G	G	G	G	G	G	G	G	G	G	G	G	G	G	G	G	G	G	G	G	G	G	G
MAL10:253921	N	N	N	G	N	N	N	N	N	N	G	N	N	N	N	N	N	N	N	N	N	N	N	N	N	N	N	N	N	N	N	N	N	N	N	N	N	N	N	N	N	N	N	N	N	N	G	G	N
MAL10:254112	N	N	N	N	N	N	N	N	N	N	G	N	N	G	N	N	N	G	N	N	N	N	N	N	N	N	N	A	N	G	N	N	N	N	N	N	N	N	N	N	N	N	N	N	G	G	G	G	G
MAL10:254236	N	N	N	N	N	N	N	A	N	N	A	A	N	A	N	A	N	N	G	N	N	A	N	N	N	N	N	N	N	N	N	N	N	A	N	N	N	A	N	N	N	A	N	N	A	N	A	A	A
MAL10:256219	G	N	N	G	N	N	N	N	G	N	G	G	N	G	N	N	G	N	N	N	N	G	N	N	N	A	N	N	G	N	N	N	N	G	N	N	N	G	N	N	N	G	G	N	N	G	G	G	G
MAL10:256602	G	G	N	G	G	N	G	A	G	G	G	G	G	G	G	G	G	N	G	G	G	G	G	G	G	G	G	G	G	G	G	G	G	G	G	G	G	G	G	G	G	G	G	G	G	G	G	G	N
MAL10:267396	N	N	N	N	N	N	N	N	N	N	N	N	N	N	N	N	N	A	N	N	N	N	N	N	N	N	N	N	N	N	N	N	N	N	N	N	N	N	N	N	N	N	N	N	N	N	N	N	N
MAL10:267675	N	N	G	N	N	N	N	N	N	N	N	N	N	N	N	N	N	N	N	N	N	N	N	N	N	N	N	N	N	N	N	N	N	N	N	N	N	N	N	N	N	N	N	N	N	N	N	N	N
MAL10:268081	N	N	N	N	N	N	N	N	N	N	N	N	N	N	N	N	N	N	N	N	N	N	N	N	C	N	N	C	N	N	N	N	N	N	N	N	N	N	N	N	N	N	N	N	N	N	N	N	N
MAL10:268295	N	N	N	T	N	N	N	N	N	N	N	N	N	N	N	N	N	N	N	N	N	T	N	N	N	N	N	N	N	T	T	N	N	N	N	N	N	T	N	N	N	N	N	N	T	N	T	T	N
MAL10:268463	N	N	N	N	N	N	N	N	N	N	N	N	N	N	N	N	N	N	N	N	N	N	N	N	N	N	N	N	N	N	N	N	N	N	N	N	N	N	N	N	N	N	N	N	N	N	T	T	N
MAL10:269058	N	N	N	A	N	N	N	N	N	N	N	N	N	N	N	N	N	G	N	N	N	N	N	N	N	N	N	N	N	N	N	N	N	N	N	N	N	N	N	N	N	N	N	N	N	N	A	A	A
MAL10:269205	N	N	N	N	N	N	N	N	N	N	N	N	N	N	N	N	N	N	N	N	N	N	N	N	N	N	N	N	N	N	N	N	N	N	N	N	N	N	N	N	N	N	N	N	G	N	G	G	N
MAL10:269507	A	A	N	A	A	A	A	N	A	N	A	A	A	A	A	A	A	N	N	A	A	A	A	A	A	A	A	A	A	A	A	A	A	N	A	A	A	A	A	A	A	A	A	A	A	A	N	N	N
MAL10:269648	N	N	N	C	N	N	N	T	C	N	C	N	N	N	N	C	C	N	N	N	C	C	N	N	N	N	N	N	C	C	C	C	N	N	N	N	N	C	N	N	N	N	N	N	C	C	C	C	C
MAL10:270097	N	N	N	N	N	N	N	N	N	N	N	N	N	N	N	N	N	N	N	N	N	N	N	N	N	N	N	N	N	N	N	N	N	N	N	N	N	N	N	N	N	N	N	N	N	N	N	N	N
MAL10:270541	N	N	N	G	G	G	N	N	G	G	G	G	N	G	N	G	G	N	G	G	G	G	G	N	G	G	N	N	G	G	G	G	G	G	N	N	G	G	G	G	G	G	G	N	G	N	G	G	G
MAL10:270669	N	N	N	C	N	N	N	N	N	N	C	N	N	N	N	N	N	N	N	N	N	C	N	N	N	N	N	N	N	N	C	N	N	N	N	N	N	C	N	N	N	N	N	N	C	N	C	C	C
MAL10:270915	N	N	N	A	N	N	N	N	N	N	N	N	N	N	N	N	N	N	N	A	N	N	N	N	N	N	N	N	N	N	N	N	N	N	N	N	N	N	N	N	A	N	N	N	N	N	A	A	A
MAL10:271017	N	N	N	T	N	N	N	N	T	N	T	T	N	N	N	N	N	N	N	N	N	N	N	N	N	N	N	N	N	N	T	N	N	T	N	N	N	N	N	N	N	N	N	N	T	N	T	T	T
MAL10:271209	N	N	N	C	N	N	N	N	N	N	N	N	N	N	N	N	N	N	N	N	N	N	N	N	N	N	N	N	N	N	C	N	N	N	N	N	N	N	N	N	N	N	N	N	C	N	C	C	C
MAL10:271416	N	N	N	T	N	N	N	C	N	N	T	N	N	N	N	T	N	N	N	N	N	N	N	N	C	N	N	N	N	N	N	N	N	N	N	N	N	N	N	N	N	N	N	N	N	N	N	T	T
MAL10:272282	A	N	N	A	A	A	N	N	A	N	A	A	N	A	A	A	A	N	N	A	N	N	N	N	N	N	N	N	A	A	A	N	N	A	N	N	N	A	N	N	N	A	A	N	A	N	A	A	A
MAL10:274385	N	N	N	T	N	N	N	N	N	N	N	N	N	N	N	N	N	N	N	N	N	N	N	N	N	N	N	N	N	N	N	N	N	T	N	N	N	T	N	N	N	N	N	N	T	N	T	T	T
MAL10:274759	N	N	N	C	N	N	N	N	N	N	N	N	N	N	N	N	N	N	N	N	N	N	N	N	N	N	N	N	N	N	N	N	N	N	N	N	N	N	N	N	N	C	N	N	N	N	N	N	N
MAL10:275133	N	N	N	N	N	N	N	N	N	N	N	N	N	N	N	N	C	N	N	N	N	N	N	N	N	N	N	N	N	N	C	N	N	N	N	N	N	N	N	N	N	N	N	N	N	N	N	N	N
MAL10:278916	N	N	N	T	N	N	N	N	T	N	N	N	N	T	N	N	T	N	N	N	N	T	T	N	N	N	N	T	T	T	T	N	N	T	N	N	T	T	N	N	N	T	T	N	T	N	N	N	N
MAL10:288419	N	N	N	N	N	N	N	N	N	N	N	N	N	N	N	N	N	T	N	N	N	N	N	N	N	N	N	N	N	T	T	N	N	N	N	N	N	N	N	N	N	N	N	N	N	N	T	T	N
MAL10:288900	N	C	C	C	C	C	N	N	N	C	C	N	C	N	C	C	N	N	N	N	N	C	N	N	N	N	N	N	N	N	C	N	N	N	N	N	N	N	N	N	N	N	N	N	N	N	N	N	N
MAL10:289257	T	T	N	T	T	T	T	T	T	N	T	T	T	T	T	T	T	N	N	T	N	N	T	T	T	T	T	T	T	T	T	T	N	T	T	T	T	T	T	T	T	T	T	T	T	N	T	T	T
MAL10:289632	N	N	N	T	N	T	N	N	N	N	T	N	N	T	N	N	T	N	N	N	T	T	T	N	N	T	N	N	T	T	T	T	N	T	T	T	T	T	T	N	N	T	T	N	T	T	T	T	T
MAL10:289908	N	N	N	N	N	N	N	N	N	N	N	N	N	N	N	N	N	N	N	N	G	G	G	N	N	G	G	G	G	G	G	N	N	G	G	N	G	G	N	N	G	G	N	N	N	N	N	N	N
MAL10:293899	N	N	N	N	N	N	N	N	N	N	N	N	N	N	N	N	N	G	N	N	N	N	N	N	N	N	N	N	N	N	A	N	N	N	N	N	N	A	N	N	N	N	N	N	A	A	A	A	A
MAL10:294095	N	N	N	N	N	N	N	N	N	N	A	N	N	N	N	N	N	A	N	N	N	N	N	N	N	N	N	A	N	N	A	N	N	A	N	N	N	A	N	N	N	N	N	N	A	A	A	A	A
MAL10:294332	N	N	N	N	N	N	N	N	N	N	N	N	N	N	N	N	N	N	N	N	N	N	N	N	N	N	N	N	N	N	N	N	N	N	N	N	N	N	N	N	N	N	N	N	N	N	T	T	N
MAL10:294575	N	N	N	N	N	N	N	N	N	N	N	N	N	N	N	N	N	N	N	N	N	N	G	G	G	N	N	N	N	N	N	N	N	N	N	N	N	N	N	N	N	N	N	N	N	N	A	A	N
MAL10:294640	C	C	C	C	C	C	N	N	C	C	C	C	C	C	C	C	C	N	C	C	C	C	C	C	C	C	C	C	C	C	C	C	C	C	C	C	N	C	N	C	C	C	C	C	C	C	C	C	C
MAL10:294825	N	N	N	N	N	N	N	N	N	N	N	N	N	N	N	N	N	N	N	N	N	N	N	N	N	N	N	N	N	N	N	N	N	N	N	N	N	N	N	N	N	N	N	N	N	N	G	G	G
MAL10:295267	C	N	N	C	N	N	N	N	C	C	N	N	N	N	N	C	C	T	N	C	C	C	C	C	C	C	C	C	C	C	C	N	C	C	C	C	C	C	C	C	C	C	C	C	C	C	C	C	C
MAL10:295673	N	N	N	N	N	N	N	N	N	N	N	N	N	N	N	N	N	A	N	N	N	A	N	N	N	N	N	A	N	N	A	N	N	A	N	N	N	A	N	N	N	A	N	N	A	A	A	A	N
MAL10:295828	A	A	N	A	A	N	N	N	A	A	N	A	A	N	A	A	N	N	A	A	A	A	A	A	A	A	A	A	A	A	A	A	A	A	A	A	A	A	A	A	A	A	A	A	A	A	A	A	A
MAL10:295945	N	N	N	N	N	N	N	N	N	N	N	N	N	N	N	N	N	N	N	N	N	N	N	N	N	N	N	N	N	N	N	N	N	N	T	N	N	N	N	N	N	N	N	T	N	N	N	N	N
MAL10:296972	C	N	N	C	N	N	N	N	C	N	N	C	N	N	N	N	N	N	C	N	C	C	C	N	C	C	C	C	C	C	C	C	N	C	N	C	N	C	C	C	N	C	C	N	N	C	C	C	C
MAL10:297303	N	N	N	N	N	N	N	N	N	N	N	N	N	N	N	N	N	N	N	N	N	N	N	N	N	N	N	N	N	N	N	N	N	N	N	N	N	N	N	N	N	N	N	N	N	N	A	A	N
MAL10:297517	C	N	N	C	N	N	N	N	C	N	N	N	N	N	N	N	N	N	N	C	C	C	C	C	N	C	C	C	C	C	C	C	N	C	C	C	C	C	C	N	C	C	C	C	C	C	C	C	C
MAL10:301442	N	N	N	G	G	N	N	N	G	N	N	N	G	N	N	G	N	N	N	G	G	G	G	N	N	G	N	G	G	G	G	G	G	G	N	G	G	G	N	N	N	G	G	N	G	G	G	G	G
MAL10:301742	N	N	N	N	N	N	N	N	N	N	N	N	N	N	N	N	N	C	C	N	N	N	N	N	N	N	N	N	N	N	N	N	N	N	N	N	N	N	N	C	N	N	N	N	N	N	N	N	N
MAL10:301978	A	N	N	A	A	N	N	N	N	N	N	A	A	N	A	A	N	N	N	A	A	A	A	A	A	A	A	A	A	A	A	A	A	A	A	A	A	A	A	N	A	A	A	A	A	A	N	N	A
MAL10:302375	N	N	N	G	N	N	N	N	N	N	N	C	N	N	N	G	N	N	C	N	N	N	N	G	N	N	N	G	N	N	G	N	N	C	N	N	N	G	N	N	N	G	N	N	G	C	N	G	G
MAL10:303698	N	N	N	G	N	G	A	N	N	A	N	N	N	N	N	N	A	N	N	N	N	N	A	A	N	N	N	N	N	N	N	N	A	A	N	N	N	N	N	N	N	N	N	N	G	N	G	G	G
MAL10:303951	G	G	N	G	G	G	G	G	G	G	G	G	N	G	N	G	G	G	N	N	G	G	G	G	G	G	G	G	G	G	G	G	N	G	G	G	G	G	G	G	G	G	G	G	G	G	G	G	G
MAL10:304003	A	A	N	A	N	A	A	N	A	A	A	A	A	A	A	A	A	N	N	N	A	A	A	N	N	A	N	A	A	A	A	A	N	A	A	A	A	A	A	N	A	A	A	N	A	A	N	N	A
MAL10:304702	T	T	N	T	T	T	T	T	T	T	T	T	N	T	T	T	T	N	N	T	T	T	T	N	T	T	N	T	T	T	T	T	T	T	T	T	T	T	T	N	T	T	T	T	T	T	T	T	T
MAL10:305104	A	A	N	A	A	A	A	G	A	A	A	A	A	A	A	A	A	N	N	A	A	A	A	N	A	A	A	A	A	A	A	A	A	A	A	A	A	A	A	A	A	A	A	A	A	A	A	A	A
MAL10:305554	N	N	N	A	N	N	N	N	N	N	N	N	N	N	N	N	N	G	N	N	N	N	N	N	N	N	N	N	N	N	A	N	N	A	N	N	N	N	N	N	N	N	N	N	N	N	A	A	A
MAL10:306671	N	N	N	N	N	N	N	N	N	N	N	N	N	N	N	N	N	N	N	N	N	N	N	N	N	N	N	N	N	N	N	N	N	N	N	N	N	N	N	N	N	N	N	N	N	N	N	N	N
MAL10:311441	A	A	N	A	A	A	N	N	N	N	A	A	A	A	A	N	A	N	N	A	N	A	A	A	N	A	N	A	N	A	A	A	N	A	N	A	A	A	N	N	N	A	N	N	A	A	A	A	A
MAL10:312095	N	N	N	N	N	G	N	N	G	N	G	N	N	N	N	N	G	N	N	N	N	G	N	N	N	N	N	N	G	N	N	N	N	N	N	N	N	N	N	N	N	N	G	N	N	N	G	G	G
MAL10:312286	N	N	N	N	N	N	N	N	N	N	N	N	N	N	N	N	N	N	N	N	N	N	N	N	N	N	N	N	N	N	N	N	N	N	N	N	N	N	N	N	N	N	N	N	N	N	N	N	N
MAL10:312532	N	N	N	A	N	A	A	A	A	N	A	N	N	A	N	N	A	N	N	N	A	A	A	N	N	A	N	A	A	A	A	N	N	A	N	A	N	A	A	N	N	A	A	N	A	A	N	N	A
MAL10:312595	N	T	N	N	N	N	N	N	N	T	N	N	N	N	N	N	N	N	N	N	N	N	T	N	N	N	N	N	N	T	N	N	N	T	N	N	N	T	N	N	N	T	N	N	T	T	T	T	N
MAL10:312739	N	N	N	T	T	N	N	N	T	T	N	N	T	T	N	N	T	N	N	T	T	T	T	T	T	T	T	T	T	T	T	N	T	T	T	T	T	T	T	N	N	T	T	T	T	T	T	T	T
MAL10:313466	N	N	N	C	N	N	N	N	C	N	C	N	N	N	N	N	N	N	N	N	N	C	N	N	N	N	N	N	C	C	N	N	N	C	N	C	C	C	N	N	N	N	C	N	N	C	C	C	C
MAL10:313826	G	G	N	G	G	G	G	C	G	G	G	G	N	G	G	G	G	N	N	G	G	G	G	N	N	G	G	G	G	G	G	G	N	G	N	G	G	G	G	N	G	G	G	N	G	G	N	N	G
MAL10:313875	C	C	N	C	C	C	C	N	C	C	C	C	C	C	C	C	C	N	N	C	C	C	C	N	N	N	N	C	C	C	C	C	N	C	N	N	C	C	C	N	C	C	C	N	C	C	C	C	C
MAL10:314089	N	N	N	T	N	N	N	N	N	N	N	N	N	N	N	N	N	N	N	N	N	N	N	N	N	N	N	N	N	N	N	N	N	N	N	N	N	N	N	N	N	N	N	N	N	N	T	T	T
MAL10:314372	G	N	N	G	N	G	N	N	G	N	G	N	N	N	N	N	G	N	N	N	G	N	G	N	N	N	N	G	G	G	N	G	N	G	G	G	G	G	N	N	N	N	G	N	G	G	G	G	G
MAL10:316684	N	N	N	C	N	C	N	T	C	N	C	C	C	C	N	N	C	N	N	C	N	C	C	N	N	N	N	N	C	C	C	N	N	C	N	N	C	C	N	N	N	C	C	N	N	C	C	C	C
MAL10:316969	N	N	N	N	N	N	N	N	N	N	N	N	N	N	N	N	N	N	N	N	N	N	N	N	N	N	N	N	N	N	N	N	N	N	N	N	N	N	N	A	N	N	N	N	N	N	N	N	N
MAL10:317313	N	A	N	N	N	N	N	N	N	N	N	N	N	N	N	N	N	N	N	N	N	A	N	N	N	N	N	N	N	N	N	N	N	A	N	N	N	N	N	N	N	N	N	N	N	N	A	A	A
MAL10:317386	N	N	N	N	N	N	N	N	N	N	N	N	N	N	N	N	T	N	N	N	N	N	N	N	N	N	N	N	N	N	N	N	N	N	N	N	N	N	N	N	N	N	N	N	N	T	N	N	N
MAL10:317581	N	N	N	A	N	N	N	N	N	N	N	N	N	A	N	N	N	N	N	N	N	A	N	N	A	N	N	N	N	N	A	N	N	N	N	A	N	A	N	N	N	N	A	N	A	A	N	A	N
MAL10:317742	N	N	N	N	N	N	N	N	N	N	N	N	N	N	N	N	N	N	N	N	N	N	N	N	N	N	N	N	N	N	N	N	N	N	N	N	N	N	N	N	N	N	N	N	N	N	N	N	N
MAL10:318262	C	C	N	N	C	N	N	N	N	C	C	C	C	N	C	N	N	N	N	C	N	N	C	C	C	C	C	C	C	C	N	C	C	N	N	N	C	C	C	C	C	C	N	C	N	N	N	N	N
MAL10:320664	N	N	N	N	N	N	N	N	N	N	N	N	N	N	N	N	N	N	N	N	N	N	N	N	N	N	N	N	N	N	N	N	N	N	N	N	N	N	N	N	N	N	N	N	N	N	C	C	N
MAL10:321121	C	N	C	C	C	C	C	N	C	G	C	C	N	C	C	G	C	N	N	C	C	C	C	N	N	C	N	C	C	C	C	C	C	C	C	C	N	C	C	N	C	C	C	N	C	C	C	C	C
MAL10:321239	G	G	N	G	N	G	N	N	G	G	G	G	G	G	N	G	G	N	T	G	N	N	N	N	N	N	N	N	N	N	G	N	N	N	N	N	N	N	N	N	N	N	N	N	G	N	G	G	N
MAL10:321508	N	N	A	N	N	N	N	N	N	N	N	N	N	N	N	N	N	N	N	N	N	N	N	N	A	N	N	N	N	N	N	N	N	G	N	N	N	G	N	N	N	N	N	N	N	G	G	G	G
MAL10:321942	N	N	N	T	N	N	N	N	N	N	N	N	N	N	N	N	N	N	N	N	N	N	N	N	N	N	N	N	N	N	T	N	N	T	N	N	N	T	N	N	N	N	N	N	N	N	T	T	N
MAL10:322390	A	A	N	A	A	A	N	N	A	A	A	A	A	N	A	A	A	N	N	A	A	A	A	A	A	A	A	A	A	A	A	A	A	A	A	A	A	A	A	A	A	A	A	A	A	A	N	N	A
MAL10:323083	N	N	N	N	N	N	N	N	T	N	N	N	N	N	N	T	N	N	N	N	N	T	N	T	N	T	T	T	T	T	T	T	N	T	N	T	N	T	N	N	N	N	N	N	T	T	T	T	T
MAL10:323363	G	G	N	G	G	N	N	N	G	G	N	G	N	N	G	G	N	N	N	G	N	N	N	N	N	N	N	N	N	N	G	G	N	G	N	N	N	G	G	N	N	N	N	N	G	G	G	G	G
MAL10:323640	N	N	N	N	N	N	N	N	N	N	N	N	N	N	N	N	N	N	N	N	N	A	N	N	N	N	N	N	N	N	N	N	N	N	N	N	N	N	N	N	N	N	N	N	A	N	A	A	N
MAL10:324097	N	C	N	C	C	N	N	N	C	C	N	C	N	N	N	N	N	N	N	C	N	C	C	N	N	N	C	C	C	C	C	C	C	C	C	C	C	C	C	N	C	C	N	N	C	C	C	C	C
MAL10:324856	N	N	N	A	N	N	N	N	N	N	N	N	N	N	N	N	N	N	N	N	N	N	N	N	N	N	N	N	N	N	N	N	N	A	N	N	N	N	N	N	N	N	N	N	N	N	N	N	N
MAL10:324965	G	N	N	G	N	N	N	N	G	N	N	N	N	N	N	N	N	N	N	G	N	G	G	N	N	N	N	G	G	G	G	G	G	G	G	G	G	G	N	N	N	G	G	N	G	G	G	G	G
MAL10:325331	N	N	N	G	N	N	N	N	N	N	N	N	N	N	N	N	N	N	N	N	N	G	N	N	N	N	N	N	G	G	G	N	N	G	N	N	G	G	N	N	N	N	N	N	G	G	G	G	G
MAL10:325497	N	N	N	G	N	N	N	N	N	G	N	N	N	N	N	N	N	N	N	G	N	G	N	N	N	N	N	N	N	G	G	G	N	G	N	N	G	G	N	N	G	G	N	N	G	N	G	G	G
MAL10:325616	N	N	N	G	N	N	N	N	N	N	N	N	N	N	N	N	N	N	N	N	N	N	N	N	N	N	N	N	N	N	N	N	N	A	N	N	N	N	N	N	N	N	N	N	G	G	G	G	G
MAL10:325962	N	N	N	N	N	N	N	N	N	N	N	N	N	N	N	N	N	N	N	N	N	N	N	N	N	N	N	N	N	N	N	N	N	N	N	N	N	N	N	N	N	N	N	N	N	N	A	A	A
MAL10:326012	N	N	N	N	N	N	N	N	N	N	N	N	N	N	N	N	N	N	N	N	N	N	N	N	N	N	N	N	N	N	N	N	N	N	N	N	N	N	N	N	N	N	N	N	N	N	A	A	N
MAL10:326068	N	N	N	N	N	N	N	N	N	N	N	N	N	N	N	N	N	N	N	N	N	A	N	N	N	N	N	N	N	A	A	N	N	A	N	N	N	N	N	N	N	N	N	N	N	N	A	A	A
MAL10:326293	T	T	N	T	N	T	T	G	T	N	T	T	T	T	N	N	T	N	N	T	T	T	T	T	T	T	T	T	T	T	T	T	T	T	T	T	T	T	T	T	T	T	T	T	T	T	T	T	T
MAL10:326752	N	N	N	T	N	T	N	N	T	N	N	N	N	N	N	T	N	N	N	N	N	N	N	N	N	N	N	N	N	N	T	N	N	T	N	N	N	N	N	N	N	N	N	N	T	T	T	T	T
MAL10:326894	N	N	N	C	N	C	N	N	N	N	N	N	N	N	N	N	N	N	N	N	N	N	N	N	N	N	N	N	N	N	C	N	N	C	N	N	N	N	N	N	N	N	N	N	C	C	C	C	C
MAL10:327073	N	N	N	G	N	G	N	N	N	N	N	N	N	N	N	N	N	N	N	N	N	N	N	N	N	N	N	N	N	N	G	N	N	G	N	N	N	N	N	N	N	N	N	N	G	G	G	G	G
MAL10:327490	N	N	N	A	N	N	N	N	G	N	N	N	N	N	N	N	N	N	N	N	N	N	N	N	N	N	N	N	N	N	A	N	N	A	N	N	N	N	N	N	N	N	N	N	N	A	A	A	A
MAL10:327769	N	N	N	N	N	N	N	N	N	N	N	N	N	N	N	N	N	N	N	N	N	N	N	N	N	N	N	N	N	N	N	N	N	N	N	N	N	N	N	N	N	N	N	N	T	T	T	T	T
MAL10:328115	N	N	N	C	N	N	N	N	N	N	N	N	N	N	N	N	N	N	N	N	N	N	N	N	N	N	N	N	N	N	C	C	N	N	N	N	N	N	N	N	N	N	N	N	C	N	C	C	C
MAL10:331405	N	N	N	G	G	G	N	G	G	N	G	G	G	G	N	N	G	N	N	G	N	G	N	N	N	N	N	N	G	G	G	G	N	G	N	G	N	N	N	N	N	N	N	N	G	G	G	G	G
MAL10:331476	N	N	N	N	N	N	N	T	N	N	N	N	N	N	N	N	N	N	N	N	N	N	N	N	N	N	N	N	N	N	N	N	N	N	N	N	N	N	N	N	N	N	N	N	N	N	N	N	N
MAL10:332225	N	N	N	T	N	N	N	N	N	N	T	N	N	N	N	N	N	N	N	N	N	T	T	N	N	N	N	T	T	T	T	T	N	T	N	N	N	N	N	N	N	N	T	N	T	T	T	T	T
MAL10:332438	N	N	N	A	N	N	N	N	N	N	N	N	N	N	N	N	N	N	N	N	N	N	N	N	N	N	N	N	A	A	A	N	N	A	N	N	N	N	N	N	N	N	N	N	N	A	A	A	A
MAL10:332497	G	G	N	A	N	G	G	N	G	G	G	G	G	G	N	G	G	N	N	G	N	G	G	N	N	G	N	N	G	G	G	G	N	G	N	G	N	G	N	N	N	A	N	N	G	G	G	G	G
MAL10:333151	N	N	N	N	N	N	N	N	N	N	N	N	N	N	N	N	N	N	N	N	N	G	N	N	N	N	N	N	N	N	G	N	N	N	N	N	N	N	N	N	N	N	N	N	G	N	G	G	G
MAL10:333340	G	G	N	G	G	G	G	G	G	N	G	N	G	G	N	N	G	N	N	G	N	G	G	N	N	G	N	G	G	N	G	G	N	G	N	G	G	G	N	N	N	G	G	N	G	N	N	N	N
MAL10:333552	N	N	N	G	G	G	N	N	G	G	G	G	G	G	G	G	G	N	N	G	N	N	N	N	N	N	N	G	N	N	N	N	N	G	N	N	N	G	N	N	N	G	N	N	G	N	G	G	G
MAL10:333874	T	N	N	T	T	T	T	T	T	N	T	T	N	T	T	N	T	N	N	T	T	T	T	N	N	T	T	T	T	T	T	T	N	T	N	N	T	T	N	N	T	T	N	N	T	T	T	T	T
MAL10:334064	C	C	N	C	C	C	N	N	C	C	C	C	N	C	C	C	C	N	N	C	C	C	N	N	N	C	N	C	C	C	C	C	N	C	N	N	C	C	N	N	N	C	N	N	C	C	C	C	C
MAL10:334504	N	N	C	C	C	N	N	N	C	N	N	N	N	C	N	C	N	T	N	N	N	C	N	N	N	N	N	N	C	C	C	N	N	C	N	N	N	N	N	N	N	C	N	N	C	C	C	C	C
MAL10:334555	N	N	N	A	N	N	N	N	A	N	A	N	A	A	N	N	A	N	N	A	N	A	N	N	N	N	N	A	A	A	A	A	N	A	N	A	N	A	N	N	N	A	A	N	A	A	A	A	A
MAL10:334673	N	N	N	C	N	N	N	N	N	N	N	N	N	N	N	N	N	N	N	N	N	N	N	N	N	N	N	N	N	N	N	N	N	N	N	N	N	N	N	N	N	N	N	N	C	C	C	C	C
MAL10:334977	N	N	N	T	N	T	N	T	T	N	N	N	C	T	N	N	T	N	N	N	N	N	T	N	N	C	N	T	T	T	T	T	N	C	N	N	N	T	T	N	N	T	T	N	T	T	T	T	T
MAL10:335118	N	N	N	N	N	N	N	T	N	N	N	N	N	N	N	N	N	N	N	N	N	N	N	N	N	N	N	N	N	N	C	N	N	N	N	N	N	N	N	N	N	N	N	N	T	T	T	T	T
MAL10:335297	N	G	G	A	A	N	N	N	A	A	A	A	N	A	A	G	A	N	N	N	N	A	A	N	N	G	N	N	N	A	G	G	N	G	A	A	N	A	N	N	N	A	A	A	A	A	N	N	A
MAL10:335711	N	N	N	N	N	N	N	N	N	N	N	N	N	N	N	N	N	N	N	N	N	N	N	N	N	N	N	N	N	N	N	N	N	N	N	N	N	N	N	N	N	N	N	N	N	N	A	A	N
MAL10:335847	C	N	N	C	C	C	N	C	C	N	C	C	C	C	N	N	C	N	N	N	C	C	C	N	N	C	N	C	C	C	C	C	C	C	N	C	C	C	C	N	N	C	C	N	C	C	C	C	C
MAL10:336000	N	N	N	N	N	N	N	N	N	N	N	N	N	N	N	N	N	N	N	N	N	N	N	N	N	N	N	N	N	N	N	N	N	N	N	N	N	N	N	N	N	N	N	N	N	N	N	N	N
MAL10:336133	C	C	C	C	C	C	C	N	C	C	C	C	C	C	C	C	C	C	N	C	C	C	C	N	C	C	N	C	C	C	C	C	C	C	C	C	N	C	C	N	N	C	C	C	C	C	C	C	C
MAL10:336274	G	G	N	A	N	G	G	N	N	G	A	G	N	G	N	N	G	N	N	A	G	N	N	N	N	G	N	A	G	G	N	G	N	A	N	G	G	N	N	N	N	A	N	N	N	G	N	N	G
MAL10:336463	G	N	N	G	G	G	G	N	G	G	G	G	G	G	G	G	G	N	N	G	G	G	G	G	N	G	N	G	G	G	G	G	G	G	G	G	G	G	G	N	N	G	G	G	G	G	G	G	G
MAL10:336776	N	N	N	C	N	N	N	C	C	C	C	C	N	C	N	C	N	N	N	N	N	N	N	N	N	C	N	C	N	C	N	N	N	C	N	C	N	C	C	N	N	C	N	N	C	C	C	C	C
MAL10:336964	A	N	N	A	N	A	A	N	A	N	A	A	A	A	N	A	A	N	N	N	A	A	A	N	N	A	A	A	A	A	A	A	N	A	A	A	A	A	A	N	A	A	A	A	A	A	A	A	A
MAL10:337330	N	N	N	N	N	N	N	C	N	N	N	N	N	N	N	N	N	C	N	N	N	N	N	N	N	N	N	N	N	N	N	N	N	N	N	N	N	N	N	N	N	N	N	N	N	N	A	A	N
MAL10:337625	N	G	N	G	N	G	N	N	G	N	G	G	N	G	N	G	G	N	N	G	N	G	G	N	N	N	N	N	G	G	G	N	N	G	N	G	N	G	N	N	N	N	N	N	G	G	G	G	G
MAL10:337757	N	N	N	A	N	A	A	N	A	N	A	N	N	A	N	A	A	N	N	A	A	A	A	N	N	A	N	A	A	A	G	N	N	A	N	A	A	A	A	N	N	A	A	N	A	A	A	A	A
MAL10:338403	T	N	N	T	T	T	T	N	T	N	T	T	T	T	T	T	T	N	T	T	T	T	T	T	T	T	T	T	T	T	T	T	T	T	T	T	T	T	T	T	T	T	T	T	T	T	N	T	T
MAL10:338667	N	N	N	N	N	N	N	N	N	N	N	N	N	N	N	N	N	N	N	N	N	N	N	N	N	N	N	N	N	N	N	N	N	N	N	N	N	N	N	N	N	N	N	N	G	N	G	G	N
MAL10:339561	N	N	N	N	N	N	N	N	N	N	N	N	N	N	N	N	N	N	N	N	N	N	N	N	N	N	N	N	N	N	N	N	N	N	N	N	N	N	N	N	N	N	N	N	C	N	C	C	C
MAL10:339901	N	N	N	G	N	N	N	G	N	N	G	N	N	G	N	N	G	N	N	N	N	G	G	N	N	G	N	N	G	G	G	G	N	G	N	N	N	G	N	N	N	N	G	N	G	N	G	G	G
MAL10:340074	N	N	N	N	N	N	N	N	N	N	C	N	N	N	N	N	N	N	N	N	N	N	N	N	N	N	N	N	N	N	N	N	N	N	N	N	N	N	N	N	N	N	N	N	N	N	N	N	N
MAL10:340358	N	N	N	N	N	N	N	N	N	N	N	N	N	N	N	N	N	N	N	N	N	N	N	N	N	N	N	N	N	N	N	N	N	N	N	N	N	N	N	N	N	N	N	N	T	N	T	T	N
MAL10:340436	N	N	N	C	N	A	N	N	A	N	A	N	N	A	N	N	A	N	N	N	A	A	A	N	N	A	A	N	N	N	A	N	N	A	N	A	N	A	A	N	N	C	N	N	A	N	N	N	N
MAL10:341715	N	N	N	N	N	N	N	N	N	N	N	N	N	N	A	A	N	N	N	A	N	N	N	N	N	N	N	N	N	N	N	N	N	N	N	N	N	N	N	N	N	N	N	N	T	N	N	N	N
MAL10:342061	C	C	N	C	C	C	C	N	C	C	C	C	C	C	C	C	C	N	C	C	C	C	C	C	C	C	C	C	C	C	C	C	C	C	C	C	C	C	C	C	C	C	C	C	C	C	C	C	C
MAL10:342446	N	N	N	N	N	N	N	N	N	N	N	N	N	N	N	N	N	N	N	N	N	N	N	N	N	N	N	N	N	N	N	N	N	N	N	N	N	A	N	N	N	N	N	N	A	N	A	A	A
MAL10:342678	G	G	N	G	G	G	G	N	G	G	G	G	G	G	G	G	G	N	N	G	N	G	G	N	N	G	G	G	G	G	G	G	G	G	N	G	N	G	G	N	N	G	N	N	G	N	G	G	G
MAL10:343857	N	N	N	T	N	N	N	N	N	N	T	N	N	N	N	N	N	N	N	N	N	T	N	N	N	N	N	N	N	T	T	N	N	N	N	N	N	N	N	N	N	N	N	N	T	N	T	T	T
MAL10:344005	N	N	N	N	N	N	N	N	N	N	N	N	N	N	N	N	N	N	N	N	N	T	N	N	N	N	N	N	N	N	T	N	N	N	N	N	N	N	N	N	N	N	N	N	N	N	N	N	T
MAL10:344689	G	G	N	G	N	G	N	N	G	N	G	N	N	G	N	G	G	N	N	G	G	G	G	N	N	G	N	N	G	G	G	G	N	G	N	G	G	G	G	N	N	G	G	N	G	N	G	G	G
MAL10:344865	N	N	N	N	N	N	N	T	N	N	N	N	N	N	N	N	N	N	N	N	N	N	N	N	N	N	N	N	N	N	T	N	N	N	N	N	N	N	N	N	N	N	N	N	T	N	T	T	T
MAL10:346724	N	N	N	G	N	G	N	N	N	N	N	N	N	G	N	N	G	N	N	N	G	G	G	N	N	N	N	N	G	N	G	N	N	G	N	N	N	T	N	N	N	G	N	N	G	N	G	G	G
MAL10:348532	N	N	N	N	N	N	N	N	N	N	N	N	N	N	N	N	N	N	N	N	N	N	N	N	N	N	N	N	N	N	N	N	N	N	N	N	N	N	N	N	N	N	N	N	N	N	N	N	N
MAL10:352203	N	N	N	N	N	N	N	N	N	N	N	N	N	N	N	N	N	N	N	N	N	N	N	N	N	N	N	N	N	A	A	N	N	A	N	N	N	A	N	N	N	N	N	N	A	A	A	A	A
MAL10:353022	N	N	N	N	N	C	N	N	N	N	C	N	N	C	N	N	C	N	N	C	N	C	C	N	N	N	N	C	C	C	C	C	N	C	N	N	C	C	C	N	N	C	C	N	C	C	C	C	C
MAL10:353326	G	G	N	G	G	G	G	N	G	G	G	G	G	G	G	G	G	N	N	G	G	G	G	N	N	N	G	G	G	G	G	G	G	G	G	G	G	G	G	G	G	G	N	G	G	G	G	G	G
MAL10:354037	N	N	N	G	G	G	G	N	G	G	G	G	N	G	N	G	G	N	N	G	G	G	G	N	N	G	G	G	G	G	G	G	N	G	N	N	N	G	G	N	G	G	G	N	G	G	N	N	G
MAL10:354221	N	N	N	T	N	N	N	N	N	N	N	N	N	N	N	N	N	N	N	N	N	N	N	N	N	C	N	N	N	N	T	N	N	T	N	N	N	N	N	N	N	N	N	N	N	N	T	T	N
MAL10:354617	N	N	N	T	N	N	N	N	C	N	C	N	N	N	N	C	C	N	N	N	N	N	C	N	N	C	N	N	C	C	C	C	C	C	N	C	C	C	C	N	N	T	C	N	T	C	T	T	C
MAL10:354721	N	N	N	N	N	N	N	N	N	N	N	N	N	N	N	N	N	N	N	N	N	N	N	N	N	N	N	N	N	N	C	N	N	N	N	N	N	T	N	N	N	N	N	N	T	N	T	T	C
MAL10:355287	N	N	N	C	N	N	N	N	C	N	N	N	N	N	N	N	N	N	N	N	C	C	C	N	N	N	N	N	C	C	C	C	N	C	N	N	C	C	N	N	N	C	C	N	C	C	C	C	C
MAL10:357590	G	N	N	G	G	N	N	N	G	G	N	G	G	N	N	G	N	N	G	G	N	G	N	N	N	N	N	G	G	G	G	G	G	G	N	G	G	G	G	N	N	G	N	N	G	G	G	G	G
MAL10:357900	N	N	N	N	N	N	N	N	N	N	N	N	N	N	N	N	N	N	N	N	N	N	N	N	N	N	N	C	C	C	C	N	N	C	N	N	N	C	N	N	N	C	N	N	C	C	C	C	C
MAL10:358092	G	G	N	G	G	N	N	N	G	G	N	G	G	N	G	G	N	N	G	G	G	G	G	G	G	G	G	G	G	G	G	G	G	G	G	G	G	G	G	G	G	G	G	G	G	G	G	G	G
MAL10:358290	N	N	N	N	N	N	N	N	N	N	N	N	N	N	N	N	N	N	N	N	N	N	C	N	N	N	N	N	N	C	C	N	N	C	N	N	N	C	N	N	N	N	N	N	C	C	C	C	C
MAL10:367057	N	N	N	N	N	N	N	N	N	N	N	N	N	N	N	N	N	C	N	N	N	N	T	N	N	N	T	T	T	T	T	T	N	T	N	N	T	T	N	N	N	T	N	N	N	N	N	N	N
MAL10:369292	A	N	N	N	N	N	N	N	N	N	N	N	N	N	N	N	N	N	N	N	A	N	A	A	N	N	A	N	A	A	A	A	N	A	A	N	A	A	N	N	A	A	N	N	A	A	A	A	A
MAL10:369634	C	C	N	C	C	N	N	N	C	C	N	C	C	N	C	C	N	N	C	C	N	C	C	N	N	N	N	C	C	C	C	C	N	C	N	C	N	C	C	N	N	C	N	N	C	C	C	C	C
MAL10:371772	N	A	N	N	N	N	N	N	N	N	N	N	N	N	N	A	N	N	N	N	N	N	N	N	N	N	N	N	N	T	T	N	N	N	N	N	N	T	N	N	N	N	N	N	N	N	T	T	T
MAL10:371913	N	N	N	N	N	N	N	N	N	N	N	N	N	N	N	N	N	N	N	N	N	A	N	N	N	A	N	N	A	A	N	N	N	A	N	N	N	N	N	N	N	N	N	N	N	A	A	A	A
MAL10:372548	N	N	N	G	N	N	N	N	G	N	N	G	G	N	N	N	N	N	N	G	N	N	N	N	N	N	N	N	N	N	C	N	N	G	N	N	N	G	N	N	N	N	G	N	N	G	C	C	C
MAL10:372716	N	N	N	N	N	N	N	N	N	N	N	N	N	N	N	N	N	N	N	N	N	T	N	N	N	N	N	N	N	N	N	N	N	N	N	N	N	N	N	N	N	N	N	N	N	N	T	N	N
MAL10:372892	N	N	N	T	N	N	N	N	N	N	N	N	N	N	N	G	N	N	N	N	N	N	N	N	N	T	N	T	N	N	N	N	N	N	N	N	N	T	N	N	T	T	N	N	N	N	N	N	N
MAL10:372920	N	N	N	N	N	N	N	N	N	N	N	N	N	N	N	N	N	T	N	N	N	N	N	N	N	N	N	N	N	N	N	N	N	N	N	N	N	N	N	N	N	N	N	N	N	N	N	N	N
MAL10:373623	N	N	N	N	N	N	N	N	N	N	N	N	N	N	N	N	N	N	N	N	N	A	N	N	N	N	N	N	N	N	N	N	N	N	N	N	N	N	N	N	N	N	N	N	N	N	N	A	A
MAL10:373908	N	N	N	A	N	N	N	N	N	N	N	N	N	N	N	A	N	N	N	N	N	N	N	N	N	N	N	N	N	N	N	N	N	N	N	N	N	N	N	N	N	N	N	N	N	N	A	A	A
MAL10:374870	N	N	N	G	N	N	N	N	N	N	N	N	N	N	A	N	N	N	N	A	N	N	N	N	N	N	N	N	G	N	G	N	N	G	N	N	N	N	N	N	N	N	N	N	G	G	G	G	G
MAL10:375507	N	N	N	T	N	T	N	N	N	N	N	N	N	N	N	N	N	N	N	N	N	N	N	N	N	N	N	N	N	T	T	N	N	T	N	N	T	T	N	N	N	N	N	N	T	T	T	T	T
MAL10:375664	N	N	N	T	N	N	N	N	N	N	N	N	N	N	N	N	N	N	N	N	N	T	N	N	N	N	N	N	N	T	T	N	N	T	N	N	N	T	N	N	N	N	N	N	T	T	T	T	T
MAL10:376069	N	A	N	A	N	N	N	N	N	N	A	N	N	N	N	A	T	N	N	N	N	A	N	N	N	N	N	N	A	A	A	N	A	A	N	N	N	N	N	N	N	N	A	N	N	N	N	N	N
MAL10:376516	N	N	N	N	N	N	N	N	N	N	N	N	N	N	N	N	N	N	N	N	N	N	N	N	N	N	N	N	N	N	N	N	N	N	N	N	N	N	N	N	N	N	N	N	N	N	A	N	N
MAL10:376701	N	N	N	C	C	C	C	N	C	C	C	N	N	C	N	N	C	N	N	N	N	C	N	N	N	N	N	C	C	C	C	C	N	C	N	N	N	C	N	N	N	C	N	N	C	C	C	C	C
MAL10:376856	N	N	N	G	N	G	N	N	N	N	G	N	N	G	N	G	G	N	N	N	N	G	N	N	N	N	N	G	N	N	G	N	N	G	N	N	G	G	N	N	N	N	G	N	G	G	G	G	G
MAL10:377488	C	C	N	C	C	C	C	N	C	C	C	C	C	C	C	C	C	N	N	C	C	C	C	C	C	C	C	C	C	C	C	C	C	C	C	C	C	C	C	C	C	C	C	C	C	C	C	C	C
MAL10:378064	C	C	N	C	C	C	C	C	C	C	C	C	C	C	N	N	C	N	N	C	C	C	C	N	N	C	C	C	C	C	C	C	N	C	C	N	C	C	C	N	N	C	N	N	C	C	C	C	C
MAL10:378272	N	N	N	A	N	A	N	G	A	N	A	A	N	A	N	A	A	N	N	N	A	A	N	N	N	N	A	N	A	A	A	A	N	A	N	N	N	A	N	N	N	A	A	N	A	A	A	A	A
MAL10:378405	N	N	N	N	N	N	N	A	N	N	N	N	N	N	N	N	N	N	N	N	N	N	T	N	N	N	N	N	N	T	T	N	N	T	N	N	N	T	N	N	N	N	N	N	N	N	N	N	N
MAL10:378529	N	N	N	N	N	N	N	N	N	N	N	N	N	N	N	N	N	N	N	N	N	N	N	N	N	N	N	N	N	N	N	N	N	N	N	N	N	N	N	N	N	N	N	N	N	N	N	C	N
MAL10:378685	N	N	N	C	N	N	N	N	N	N	N	N	N	N	N	N	N	N	N	N	N	N	N	N	N	N	N	N	N	N	N	N	N	N	N	N	N	N	N	N	N	N	N	N	N	N	T	T	N
MAL10:378768	N	N	N	A	N	C	N	N	A	N	A	N	N	N	A	N	N	N	N	N	N	N	A	N	N	N	N	N	N	N	N	N	N	N	N	N	N	C	N	N	N	N	A	N	A	N	A	A	N
MAL10:382433	N	N	N	N	N	N	N	N	C	N	C	N	N	N	N	N	C	N	N	N	N	C	N	N	N	N	N	N	C	C	N	N	N	C	N	N	N	C	N	N	N	N	N	N	N	N	C	C	C
MAL10:383447	N	N	N	N	N	N	N	N	N	N	N	N	N	N	N	N	N	N	N	N	N	N	N	N	N	N	N	N	N	N	N	N	N	N	N	N	N	N	N	N	N	N	N	N	N	C	C	C	C
MAL10:383481	N	N	N	N	N	N	N	N	N	N	N	N	N	N	N	N	N	N	N	N	N	N	N	N	N	N	N	N	N	N	N	N	N	N	N	N	N	N	N	N	N	N	N	N	G	G	G	G	G
MAL10:383544	N	N	N	A	N	A	N	N	A	N	A	N	N	A	N	A	A	N	N	N	N	N	N	N	N	N	N	N	N	A	T	N	N	A	N	N	N	A	N	N	T	A	N	N	A	A	A	A	A
MAL10:383713	N	N	N	C	N	C	N	N	N	N	C	N	N	N	N	N	N	N	N	N	N	C	N	N	N	N	N	N	C	N	C	C	N	C	N	N	N	C	N	N	N	N	C	N	C	C	C	C	C
MAL10:383915	N	N	N	C	N	C	C	N	C	C	C	C	N	C	N	N	C	T	N	C	N	C	C	N	N	C	C	C	C	C	C	C	N	C	N	N	N	C	C	N	N	N	C	N	C	C	C	C	C
MAL10:384158	C	C	C	C	C	C	C	N	C	C	C	C	C	C	C	C	C	N	C	C	C	C	C	C	C	N	C	C	C	C	C	C	C	C	C	C	C	C	C	C	C	C	C	C	C	C	N	N	C
MAL10:387096	N	N	N	N	N	N	N	N	N	N	N	N	N	N	N	N	N	N	N	N	N	A	A	N	N	N	N	N	N	N	N	A	N	A	N	N	N	A	N	N	N	N	A	N	A	N	A	N	A
MAL10:387292	N	N	N	A	A	A	N	N	A	A	A	N	N	N	A	A	N	N	N	N	N	A	A	N	A	A	A	N	N	A	A	N	N	A	A	A	N	N	A	A	N	N	A	N	A	A	A	A	A
MAL10:389510	A	A	N	A	A	N	N	N	A	A	A	A	A	N	A	A	A	G	N	A	N	N	A	A	A	A	A	A	A	A	N	A	A	A	A	A	A	A	A	A	A	A	A	A	A	A	N	N	N
MAL10:389942	N	N	N	T	N	N	N	N	N	T	N	N	N	N	N	N	N	N	N	N	N	T	N	N	N	N	N	N	T	T	N	N	N	N	N	N	N	T	N	N	N	N	T	N	T	T	T	T	T
MAL10:391109	C	N	N	C	N	N	N	N	N	N	N	N	N	N	N	N	N	N	N	N	N	C	N	N	N	N	N	N	N	N	C	N	N	C	N	N	N	C	N	N	N	N	N	N	N	C	C	C	N
MAL10:394151	N	N	N	N	N	N	N	N	N	N	N	N	N	N	N	N	N	N	N	N	N	C	N	N	N	N	N	N	N	N	N	N	N	N	N	N	N	N	N	N	N	N	N	N	C	C	C	C	C
MAL10:394298	N	N	N	N	N	N	N	N	N	N	N	N	N	N	N	N	N	N	N	N	N	N	N	N	N	N	N	N	N	N	N	N	N	N	N	N	N	N	N	N	N	N	N	N	N	N	A	A	N
MAL10:394338	N	N	N	N	N	N	N	N	N	N	N	N	N	N	N	N	N	N	N	N	N	N	N	N	N	N	N	N	N	N	N	N	N	N	N	N	N	N	N	N	N	N	N	N	T	T	T	T	T
MAL10:394636	N	N	N	N	N	N	N	N	N	N	N	N	N	N	N	N	N	G	N	N	N	N	N	N	N	N	N	N	N	A	N	N	N	N	N	N	N	A	N	N	N	N	N	N	A	N	N	N	N
MAL10:394962	N	N	N	N	N	N	N	N	N	N	N	N	N	N	N	N	N	N	N	N	N	A	N	N	N	N	N	N	N	N	A	A	N	A	N	N	N	A	N	N	N	N	N	N	A	A	N	A	A
MAL10:395155	N	N	N	N	N	N	N	N	N	N	N	N	N	N	N	N	N	N	N	N	N	N	N	N	N	N	N	N	N	T	N	N	N	N	N	N	N	N	N	N	N	N	N	N	T	T	T	T	T
MAL10:395381	N	N	N	C	N	N	N	N	N	N	N	N	N	N	N	N	N	N	N	N	N	N	N	N	N	N	N	N	N	N	N	N	N	N	N	N	N	N	N	N	N	N	N	N	N	N	N	C	N
MAL10:396431	N	N	N	A	N	N	N	N	N	N	N	N	N	N	N	A	N	N	N	N	N	N	A	N	N	N	N	N	N	N	A	N	A	N	N	N	N	N	N	N	N	N	N	N	N	N	N	N	N
MAL10:396630	N	N	N	T	N	T	N	N	T	T	N	N	N	T	N	N	T	N	N	N	T	T	N	N	N	T	N	N	T	T	T	T	N	T	N	T	T	N	T	N	N	T	T	N	T	T	T	T	T
MAL10:397153	N	N	N	A	N	A	N	N	N	N	A	A	N	A	N	N	A	N	N	N	A	A	A	N	N	N	N	N	A	A	A	A	N	A	N	A	A	A	A	N	N	N	N	N	A	A	A	A	A
MAL10:397681	N	N	N	N	N	N	N	N	N	N	N	N	N	N	N	N	N	N	N	N	N	T	N	N	N	N	N	N	T	T	T	T	N	N	N	N	N	N	N	N	N	N	N	N	T	N	T	T	T
MAL10:399302	G	N	N	G	G	G	G	N	G	G	G	G	G	G	G	N	G	N	N	N	G	G	G	G	G	G	G	G	G	G	G	G	G	G	G	G	G	G	G	G	G	G	G	N	G	G	G	G	G
MAL10:399697	N	N	N	T	N	N	N	N	N	N	N	N	N	N	N	N	N	N	N	N	N	N	N	N	N	N	N	N	N	N	T	N	N	C	N	N	C	C	N	N	N	N	N	N	N	N	T	T	T
MAL10:399892	N	N	N	N	N	N	N	N	N	N	N	N	N	N	N	N	N	N	N	N	N	N	N	N	N	N	N	N	N	N	N	N	N	N	N	N	N	N	N	N	N	N	N	N	N	N	N	N	N
MAL10:400418	N	N	N	A	N	N	N	N	N	N	A	N	N	N	N	A	A	N	N	N	A	N	N	N	N	N	N	N	A	A	A	A	N	A	N	N	N	N	A	N	N	N	A	N	A	N	A	A	A
MAL10:400666	N	N	N	N	N	N	N	N	N	N	N	N	N	N	N	N	N	N	N	N	N	N	N	N	N	N	N	N	N	N	N	N	N	N	N	N	N	N	N	N	N	N	N	N	N	N	N	N	N
MAL10:401095	N	N	N	N	N	N	N	T	N	N	N	N	N	N	N	N	N	N	N	N	N	N	N	N	N	N	N	N	N	N	N	N	N	N	N	N	N	N	N	N	N	N	N	N	N	N	N	N	N
MAL10:401409	N	N	N	N	N	N	N	N	N	N	N	N	N	N	N	N	N	N	N	N	N	N	N	N	N	N	N	N	N	N	N	N	N	N	N	N	N	G	N	N	N	N	N	N	N	N	G	G	G
MAL10:403853	N	N	N	N	N	N	N	T	N	N	N	N	N	N	N	N	N	N	N	N	N	N	N	N	N	N	N	N	N	N	N	N	N	N	N	N	N	N	N	N	N	N	N	N	N	N	N	C	N
MAL10:404196	N	N	N	N	N	N	N	N	N	N	G	N	N	G	N	N	G	N	N	N	N	N	N	N	N	N	N	N	N	N	G	N	N	G	N	N	N	G	N	N	N	G	N	N	G	N	G	G	G
MAL10:404401	N	N	N	N	N	N	N	N	N	N	N	N	N	N	N	N	N	N	N	N	N	N	N	N	N	N	N	N	N	N	T	N	N	T	N	N	N	N	N	N	N	N	N	N	T	T	T	T	T
MAL10:404541	N	N	N	N	N	A	N	N	N	N	N	N	N	N	N	N	N	N	N	N	N	N	N	N	N	N	N	N	N	N	N	N	N	N	N	N	N	A	N	N	N	N	N	N	A	N	A	N	A
MAL10:405056	G	G	N	G	N	G	G	N	G	N	G	G	G	G	N	N	G	N	N	G	G	G	G	N	N	N	N	G	G	G	G	G	N	G	N	N	N	G	G	G	N	N	G	G	G	G	G	G	G
MAL10:405086	N	N	N	T	N	N	N	N	N	N	N	N	N	N	N	N	N	N	N	N	N	N	N	N	N	N	N	N	N	N	N	N	N	N	N	N	N	N	N	N	N	N	N	N	N	N	T	T	T
MAL10:405384	N	N	N	C	N	N	N	N	N	N	N	N	N	N	N	C	N	N	N	N	N	C	N	N	N	N	N	N	N	N	N	N	N	N	N	N	N	N	N	N	N	N	N	N	N	N	C	C	C
MAL10:405517	N	N	N	T	N	T	N	T	T	N	T	T	T	N	N	N	T	N	N	T	N	N	T	N	N	T	N	N	T	T	N	N	N	A	N	N	N	T	N	N	N	T	N	N	T	T	T	T	T
MAL10:405673	N	N	N	C	N	N	N	C	N	N	N	N	N	N	N	N	N	T	N	N	N	N	C	N	N	N	C	C	C	C	C	C	N	C	N	N	N	C	N	N	C	C	N	N	N	N	C	C	C
MAL10:405916	N	N	N	C	N	N	N	N	N	N	N	N	N	N	N	N	N	N	N	N	N	N	N	N	N	N	N	N	N	N	N	N	N	C	N	N	N	N	N	N	N	N	N	N	N	N	C	C	N
MAL10:406649	N	N	N	G	G	N	G	N	G	G	G	G	N	G	N	N	G	N	N	N	G	G	G	N	G	G	G	G	G	G	G	G	G	G	G	G	G	G	G	N	G	G	N	N	G	G	G	G	G
MAL10:406918	N	N	N	T	N	N	N	N	N	N	N	N	N	T	N	N	N	N	N	N	N	N	N	N	N	N	N	N	N	N	T	T	N	N	N	N	N	T	N	N	N	T	N	N	T	T	T	T	T
MAL10:407522	N	N	N	N	N	N	N	N	N	N	N	N	N	N	N	N	N	N	N	N	N	N	N	N	N	N	N	N	T	T	N	N	N	N	N	N	N	N	N	N	N	N	N	N	N	N	N	N	N
MAL10:408467	N	N	N	C	N	N	N	N	N	N	N	N	N	N	N	C	N	N	N	N	N	N	N	N	N	N	N	N	C	N	N	N	N	N	N	N	N	C	N	N	N	N	N	N	C	N	C	C	C
MAL10:408697	C	C	N	C	C	N	C	N	C	C	C	C	C	C	N	C	C	N	N	C	C	C	C	N	N	N	N	N	C	C	C	C	C	C	N	C	C	C	C	N	N	C	N	N	C	C	C	C	C
MAL10:408871	N	N	N	A	N	N	T	A	T	T	T	N	N	T	N	T	N	N	N	N	N	N	N	N	N	N	N	N	N	N	T	N	N	N	N	N	N	T	N	N	N	N	N	N	A	N	A	A	N
MAL10:409144	G	G	N	G	G	N	G	N	G	G	G	G	N	G	N	N	G	N	N	G	G	G	G	N	G	G	G	G	G	G	G	G	G	G	G	G	G	G	N	N	G	G	G	G	G	G	G	G	G
MAL10:409279	T	T	N	T	T	N	T	N	T	N	N	T	N	T	T	N	T	N	N	T	N	N	N	N	N	N	N	N	N	N	N	N	N	N	N	N	T	T	N	N	N	N	N	N	N	N	N	N	N
MAL10:409997	N	N	N	A	N	N	N	A	N	N	A	N	N	N	N	N	N	N	N	N	N	N	N	N	N	N	N	N	N	N	N	N	N	A	N	N	N	A	N	N	N	N	N	N	A	N	A	A	A
MAL10:410343	N	N	N	N	N	N	N	N	N	N	N	N	N	N	N	N	N	N	N	N	N	N	N	N	N	N	N	N	N	N	N	N	N	N	N	N	N	N	N	N	N	N	N	N	N	N	N	N	N
MAL10:414788	G	G	N	G	G	G	G	N	G	G	G	G	G	G	G	N	G	N	N	G	G	G	G	G	N	G	G	G	G	G	G	G	G	G	G	G	G	G	G	N	G	G	G	G	G	G	G	G	G
MAL10:416038	N	N	N	N	N	N	N	C	N	N	N	N	N	N	N	N	N	N	N	N	N	N	N	N	N	N	N	N	N	N	N	N	N	N	N	N	N	N	N	N	N	N	N	N	N	N	N	C	N
MAL10:416299	N	N	N	C	C	C	N	N	C	C	C	C	N	C	N	C	C	N	N	C	C	C	C	N	N	C	N	N	C	C	C	C	C	C	C	C	C	C	C	N	C	C	C	N	C	C	C	C	C
MAL10:417038	N	N	N	N	N	N	N	T	N	N	N	N	N	N	N	N	N	T	N	N	N	N	N	N	N	N	N	N	N	N	N	N	N	N	N	N	N	N	N	N	N	N	N	N	N	N	T	T	N
MAL10:417282	G	N	N	G	G	G	G	N	G	G	G	G	N	G	N	G	G	N	N	N	G	G	G	N	N	G	N	G	G	G	G	G	G	G	G	G	G	G	G	N	N	G	G	G	G	N	G	G	G
MAL10:417385	T	T	N	T	N	N	T	N	T	N	T	N	N	N	N	T	T	N	N	N	T	T	T	N	T	T	N	N	T	T	T	T	N	N	T	T	T	T	T	T	T	T	N	N	T	N	T	T	T
MAL10:418872	N	N	N	N	N	N	N	N	N	N	N	N	N	N	N	N	N	N	N	N	N	A	N	N	N	N	N	N	N	N	N	N	N	N	N	N	N	N	N	N	N	N	N	N	A	N	A	N	N
MAL10:420864	T	N	N	T	T	T	T	A	T	N	T	N	N	T	N	N	T	N	N	T	T	T	N	N	N	N	N	T	T	T	T	T	T	T	N	N	N	T	N	N	T	N	T	N	N	N	N	N	N
MAL10:421551	N	N	N	N	N	N	N	T	N	N	N	N	N	N	N	N	N	N	N	N	N	N	N	N	N	N	N	N	N	N	N	N	N	N	N	N	N	N	N	N	N	N	N	N	T	N	N	N	N
MAL10:425117	N	N	N	T	N	N	N	N	N	N	T	N	N	T	N	N	N	N	N	N	N	N	N	N	N	N	N	N	N	N	T	N	N	T	N	N	N	N	N	N	N	N	N	N	T	N	T	T	T
MAL10:425197	N	N	N	G	N	N	N	N	N	N	G	G	N	G	N	N	N	N	N	N	N	G	N	N	N	N	N	G	G	N	G	N	N	N	N	G	N	G	N	N	N	G	G	N	G	N	G	G	G
MAL10:425294	N	N	N	N	N	N	N	N	N	N	N	N	N	N	N	N	N	N	N	N	N	A	N	N	N	N	N	A	A	N	A	A	N	N	N	N	N	N	A	N	N	N	N	N	A	N	A	A	A
MAL10:425722	N	A	N	N	N	N	A	N	N	N	N	A	A	N	A	A	N	N	N	N	A	N	N	A	A	N	A	A	N	N	N	N	N	N	A	N	A	N	A	A	A	N	N	N	N	N	G	G	N
MAL10:427280	N	N	T	C	N	C	N	N	C	N	C	N	N	N	N	N	C	N	N	N	N	N	N	N	N	N	N	N	N	N	N	N	N	C	N	N	N	N	N	N	N	N	N	N	C	C	C	C	C
MAL10:427396	N	N	N	C	N	N	C	N	C	N	C	N	N	C	N	N	N	N	N	N	N	N	N	N	N	N	N	N	N	N	N	N	N	C	N	N	N	N	N	N	N	N	N	N	C	N	C	C	N
MAL10:429263	C	N	N	C	C	C	N	N	C	C	C	N	N	C	N	N	C	N	C	C	C	C	C	C	C	C	N	C	C	C	C	C	C	C	C	C	C	C	C	C	C	C	C	C	C	N	N	C	C
MAL10:429428	N	N	N	G	N	N	N	N	N	N	G	N	N	G	N	N	N	N	N	N	N	N	N	N	N	N	N	N	N	N	N	N	N	G	N	N	N	G	N	N	N	N	N	N	G	N	G	G	G
MAL10:431271	N	N	N	N	N	N	N	N	N	N	N	N	N	N	N	N	G	N	N	N	N	G	G	N	G	N	N	N	G	G	G	G	N	N	N	N	N	N	N	N	N	N	G	N	G	N	G	G	G
MAL10:433167	N	N	N	N	N	N	N	N	N	N	N	N	N	N	N	N	N	N	N	N	N	N	N	N	N	N	N	N	N	N	N	N	N	N	N	N	N	N	N	N	N	N	N	N	G	N	G	G	G
MAL10:433286	N	N	N	N	N	N	N	N	N	N	N	N	N	N	N	N	N	N	N	N	N	N	N	N	N	N	N	N	N	N	N	N	N	N	N	N	N	N	N	N	N	N	N	N	T	N	N	N	N
MAL10:433474	N	N	N	T	N	T	N	N	T	N	T	N	N	T	N	N	T	N	N	N	N	T	T	N	N	N	N	N	T	T	T	T	N	T	T	N	N	T	T	N	T	T	T	N	T	T	T	T	T
MAL10:433932	N	N	N	N	N	N	N	T	N	N	T	N	N	N	N	N	N	N	N	N	N	N	N	N	N	N	N	N	N	T	N	N	N	N	N	N	N	N	N	N	N	N	N	N	T	N	T	T	T
MAL10:434285	G	G	N	G	G	G	N	N	G	G	G	G	G	N	N	G	G	N	N	G	N	N	G	N	N	N	N	G	N	N	G	G	N	G	N	N	N	N	N	N	N	G	N	N	G	N	N	N	N
MAL10:434730	N	N	N	N	N	N	N	N	N	N	N	N	N	N	N	N	N	N	N	N	N	N	N	N	N	N	N	N	N	N	N	N	N	N	N	N	N	N	N	N	N	N	N	N	G	N	G	G	G
MAL10:435550	N	N	N	T	N	N	N	N	N	N	N	N	N	N	N	N	N	N	N	N	N	A	T	N	N	N	N	N	N	N	T	N	N	T	N	N	N	T	N	N	N	N	N	N	T	T	N	T	T
MAL10:439839	N	N	N	N	N	N	N	N	N	N	T	N	N	N	N	N	N	N	N	N	N	N	N	N	N	N	N	N	N	N	N	N	N	N	N	N	N	T	N	N	N	N	N	N	N	T	N	N	T
MAL10:441232	N	N	N	T	N	T	N	N	N	N	N	N	N	T	N	N	N	N	N	N	N	N	N	N	N	T	T	T	T	T	T	T	T	T	N	T	N	N	T	N	N	T	T	T	N	N	N	N	N
MAL10:441654	T	N	N	T	T	N	N	N	N	N	T	N	N	T	T	T	N	N	N	N	N	N	N	N	N	N	N	N	N	N	N	N	N	N	N	N	N	N	N	N	N	N	N	N	T	T	T	T	T
MAL10:443688	N	N	N	G	N	N	N	N	N	N	G	N	N	G	N	N	G	N	N	N	N	G	N	N	N	N	N	N	N	G	N	N	N	N	N	N	N	N	N	N	N	N	N	N	G	N	G	G	G
MAL10:444063	N	N	N	N	G	N	N	N	N	N	N	N	N	N	N	N	G	N	N	N	N	N	N	N	N	N	N	N	N	G	G	N	N	G	N	N	N	N	N	N	N	N	N	N	G	G	G	G	N
MAL10:445388	A	N	N	A	N	N	N	N	N	N	A	N	N	N	N	N	N	N	N	A	A	A	N	N	N	N	N	N	A	A	A	N	N	A	N	N	A	N	N	N	N	N	A	N	A	A	A	A	A
MAL10:445817	N	N	N	N	N	N	N	N	N	N	N	N	N	N	N	N	N	N	N	N	N	N	N	N	N	N	N	N	N	N	N	N	N	N	N	N	N	N	N	N	N	N	N	N	N	N	N	N	N
MAL10:446079	N	N	N	N	N	N	N	N	N	N	N	N	N	N	N	N	N	N	N	N	N	N	N	N	N	N	N	N	N	N	N	N	N	N	N	N	N	N	N	N	N	N	N	N	T	N	T	T	T
MAL10:446620	N	N	N	C	N	N	N	N	N	N	N	N	N	N	N	N	N	N	N	N	N	C	N	N	N	N	N	N	C	C	C	C	N	C	N	N	N	C	N	N	N	N	N	N	C	C	C	C	C
MAL10:446883	N	N	N	N	N	N	N	N	N	N	N	N	N	N	N	N	N	N	N	N	N	N	N	N	N	N	N	N	N	N	N	N	N	N	N	N	N	N	N	N	N	N	N	N	T	N	C	C	N
MAL10:449222	C	N	N	C	C	N	N	N	C	C	C	C	C	N	N	C	N	N	N	C	C	C	N	N	N	N	N	C	C	C	C	C	N	C	N	C	C	C	N	N	N	N	C	N	C	C	C	C	C
MAL10:449492	N	N	N	N	N	N	N	N	N	N	N	N	N	N	N	N	N	N	N	N	N	N	N	N	N	N	N	N	N	N	N	N	N	A	N	N	N	N	N	N	N	N	N	N	N	N	A	A	N
MAL10:449623	N	N	N	N	N	N	N	N	N	N	N	N	G	N	N	N	N	N	G	N	N	N	N	G	G	N	N	N	N	N	N	N	N	N	G	G	N	N	N	G	G	N	G	G	N	N	A	A	N
MAL10:449715	N	N	N	N	N	N	N	N	N	N	N	N	N	N	N	N	N	N	N	N	N	N	N	N	N	N	N	N	N	N	N	N	N	N	N	N	N	N	N	N	N	N	N	N	N	N	N	N	N
MAL10:450234	N	N	N	C	C	N	N	N	N	N	N	C	C	N	C	C	N	N	C	C	C	C	C	C	C	C	C	C	C	C	C	C	C	C	C	C	C	C	C	N	C	C	C	C	C	C	C	N	C
MAL10:454126	N	N	N	T	N	N	N	N	N	N	N	N	N	N	N	N	N	N	N	N	N	N	N	N	N	N	N	N	C	N	N	N	N	N	N	N	N	N	N	N	N	N	N	N	N	N	N	N	C
MAL10:454625	N	N	N	N	N	N	N	N	N	N	N	N	N	N	N	A	N	N	N	N	N	N	N	N	N	N	N	N	N	N	A	N	N	N	N	N	A	A	N	N	N	N	N	N	A	N	A	A	A
MAL10:455426	N	N	N	A	A	A	N	N	A	N	A	A	N	A	A	N	A	N	N	A	A	A	A	A	A	A	A	A	A	A	A	A	A	A	N	A	A	A	N	N	N	A	A	A	A	A	A	A	A
MAL10:455481	G	G	N	G	G	G	G	N	G	G	G	G	G	G	G	G	G	N	N	G	G	G	G	N	G	G	G	G	G	G	G	G	G	G	G	G	G	G	G	G	G	G	G	G	G	G	G	G	G
MAL10:455517	N	N	N	T	T	T	N	N	N	N	T	T	N	N	N	N	N	N	N	N	N	T	N	N	N	N	N	N	T	T	T	N	N	N	N	N	N	T	N	N	N	T	N	N	N	N	T	T	T
MAL10:455846	N	N	N	A	N	A	N	N	A	N	A	A	N	A	N	N	A	N	N	N	N	N	N	N	N	N	N	A	N	N	A	N	N	A	N	N	N	A	N	N	N	N	N	N	A	A	A	A	A
MAL10:455924	N	G	N	G	N	N	N	N	G	G	G	G	N	N	N	N	N	N	N	N	N	G	G	N	N	N	N	N	G	G	G	N	G	G	N	G	G	G	G	N	N	N	G	N	N	G	G	G	G
MAL10:456537	N	N	N	N	N	N	N	N	N	N	A	N	N	N	N	N	N	N	N	N	N	A	N	N	N	N	N	N	A	N	N	N	N	A	N	N	N	N	N	N	N	N	N	N	N	A	A	A	A
MAL10:456790	N	N	N	N	N	N	N	N	N	N	N	N	N	N	N	N	N	N	N	N	N	N	N	N	N	N	N	N	N	N	N	N	N	N	N	N	N	N	N	N	N	N	N	N	N	N	C	N	N
MAL10:457238	N	C	N	N	N	N	N	N	C	N	C	N	N	N	N	N	N	N	N	C	N	C	C	N	N	N	N	N	C	C	N	N	N	C	N	N	N	N	C	N	N	N	N	N	N	C	C	C	C
MAL10:457625	N	N	N	G	G	G	G	N	G	G	G	G	G	G	G	N	G	N	N	N	G	G	G	N	G	G	G	G	G	G	G	G	G	G	G	G	G	G	G	N	N	G	G	G	G	G	G	G	G
MAL10:458718	N	N	N	N	N	N	N	N	N	N	N	N	N	N	N	N	N	N	N	N	N	N	N	N	N	N	N	N	N	N	N	N	N	N	N	N	N	N	N	N	N	N	N	N	N	N	A	A	A
MAL10:462877	N	N	N	N	N	N	N	N	T	T	N	N	N	N	N	T	N	C	N	N	N	N	N	N	N	N	N	N	N	N	N	N	N	N	N	N	N	N	N	N	N	N	N	N	N	N	N	N	N
MAL10:463500	N	N	N	N	N	N	N	N	N	N	N	N	N	N	N	N	N	N	C	N	N	N	N	N	N	N	N	N	N	N	N	N	N	T	N	N	N	N	N	N	N	N	N	N	N	T	T	T	T
MAL10:463804	N	N	N	N	N	N	N	N	N	N	N	N	N	N	N	N	N	N	N	N	N	N	N	N	N	N	N	N	N	N	N	N	N	C	N	N	N	N	N	N	N	N	N	N	N	N	C	C	C
MAL10:463935	N	N	N	N	N	N	N	N	N	N	N	N	N	N	N	N	N	N	N	N	N	N	N	N	N	N	N	N	N	N	N	N	N	N	N	N	N	N	N	N	N	N	N	N	N	N	T	T	N
MAL10:464499	N	N	N	G	N	G	A	G	N	G	G	N	N	N	N	N	G	N	N	N	N	G	N	N	N	N	N	N	G	G	G	N	N	G	N	N	G	A	N	N	N	A	G	N	G	G	G	G	G
MAL10:465378	G	N	N	G	N	G	G	G	G	N	G	N	N	A	N	N	G	N	N	G	N	G	G	N	N	A	N	N	N	G	G	G	N	G	G	G	N	A	A	N	N	G	G	N	N	G	G	G	G
MAL10:466477	C	C	N	C	C	C	C	T	C	C	C	C	C	C	C	C	C	T	C	C	C	C	C	N	N	C	C	C	C	C	C	C	N	C	C	C	C	C	C	C	C	C	C	C	C	C	C	C	C
MAL10:466655	N	N	N	N	N	N	N	G	N	N	N	N	N	N	A	N	N	A	N	N	A	A	A	N	N	A	N	A	A	A	A	A	A	A	A	A	A	A	N	N	A	N	A	N	N	N	N	N	N
MAL10:466909	N	C	N	C	C	C	N	T	C	N	C	C	C	C	C	C	C	N	N	C	N	C	C	N	N	N	N	C	C	C	C	C	N	C	C	C	C	C	C	N	N	C	C	N	C	N	N	N	N
MAL10:468073	N	N	N	T	N	T	N	N	T	N	N	N	N	N	N	N	N	N	N	N	N	N	N	N	N	N	N	N	N	N	T	N	N	N	N	N	T	T	N	N	N	T	N	N	T	T	N	N	N
MAL10:468709	N	N	N	T	N	T	T	T	T	T	T	N	N	T	N	T	T	N	N	T	N	T	T	N	N	N	N	T	T	T	T	T	N	T	T	T	T	T	T	N	T	T	T	N	T	T	T	T	T
MAL10:471076	C	C	N	C	C	N	N	N	C	C	C	C	N	N	N	C	N	N	N	N	N	N	N	N	N	N	N	N	N	N	C	N	N	C	N	N	N	N	N	N	N	N	N	N	N	N	C	C	N
MAL10:471381	N	N	A	N	N	A	N	N	A	N	A	N	A	N	N	N	N	N	N	N	N	N	A	N	N	N	N	A	N	A	N	N	N	A	N	N	N	A	N	N	N	N	N	N	A	N	N	N	N
MAL10:471726	N	N	G	G	N	G	N	N	G	N	G	N	G	G	N	G	G	N	G	G	N	G	N	N	N	N	N	N	N	N	N	N	N	N	N	N	N	N	N	N	N	N	N	N	G	N	G	G	N
MAL10:476601	N	N	N	N	N	N	N	N	N	N	N	N	N	N	N	N	N	N	N	N	N	N	N	N	N	N	N	N	N	N	N	N	N	N	N	N	N	N	N	N	N	N	N	N	N	N	A	A	A
MAL10:478800	N	N	N	G	N	G	N	N	N	N	G	N	N	N	N	N	N	A	N	G	G	G	N	N	N	N	G	N	N	G	G	N	N	G	N	N	N	G	N	N	G	G	N	N	G	G	N	N	N
MAL10:480358	N	N	N	C	N	N	N	N	N	N	N	N	N	N	N	N	N	N	N	N	N	N	N	N	N	N	N	N	N	N	N	N	N	N	N	N	N	N	N	N	N	N	N	N	N	N	N	N	N
MAL10:482586	N	G	N	G	G	G	N	N	G	G	G	G	G	N	N	G	G	N	G	G	N	G	G	G	N	G	N	G	G	G	G	G	N	G	G	G	N	G	G	N	N	G	N	G	N	N	G	G	G
MAL10:483111	N	N	N	N	N	N	N	N	N	N	N	N	N	N	N	N	N	N	N	N	N	T	N	N	N	N	N	N	N	T	N	N	N	T	N	N	N	T	N	N	N	N	N	N	T	T	N	N	N
MAL10:483717	N	N	N	N	N	N	N	N	N	N	N	N	N	N	N	N	N	N	N	N	N	N	N	N	N	N	N	N	N	N	N	N	N	N	N	N	N	N	N	N	N	N	N	N	N	N	N	N	N
MAL10:487455	N	N	N	N	N	N	N	N	N	N	N	N	N	N	N	N	N	N	N	N	N	N	N	N	N	N	N	N	N	N	N	N	N	N	N	N	N	N	N	N	N	N	N	N	A	N	A	A	A
MAL10:487744	N	N	N	G	N	N	N	N	N	N	N	N	N	N	N	N	N	N	N	N	N	N	N	N	N	N	N	N	N	N	N	N	N	N	N	N	N	N	N	N	N	N	N	N	G	N	N	N	N
MAL10:487834	N	N	N	N	N	N	N	N	N	N	C	N	N	N	N	N	N	N	N	N	N	A	N	N	N	N	N	N	A	A	N	N	N	N	N	N	N	N	N	N	N	N	N	N	A	A	A	A	A
MAL10:488201	N	N	N	N	N	N	N	N	N	N	N	N	N	N	N	N	N	N	N	N	N	N	N	N	N	N	N	N	N	N	N	N	N	N	N	N	N	N	N	N	N	N	N	N	C	N	C	C	C
MAL10:488440	C	C	N	C	C	N	N	N	C	C	N	C	C	N	C	C	N	N	N	C	C	C	C	C	C	C	C	C	C	C	C	C	C	C	C	C	C	C	C	C	C	C	C	C	C	C	N	N	C
MAL10:488834	N	N	N	N	N	N	N	N	N	N	N	N	N	N	N	N	N	N	N	N	N	N	N	N	N	N	N	N	N	N	N	N	N	N	N	N	N	N	N	N	N	N	N	N	T	N	T	T	T
MAL10:489226	N	N	N	N	N	N	N	N	N	N	N	N	N	N	N	N	N	N	N	N	N	N	N	N	N	N	N	N	N	N	N	N	N	A	N	N	N	N	N	N	N	N	N	N	N	N	A	A	A
MAL10:489657	N	N	N	N	N	N	N	N	N	N	N	N	N	N	N	N	N	N	N	N	N	N	N	N	N	N	N	N	N	N	N	N	N	N	N	N	N	N	N	N	N	N	N	N	A	N	N	A	N
MAL10:490078	N	N	N	N	N	N	N	N	N	N	N	N	N	N	N	N	N	N	N	N	N	A	N	N	N	N	N	N	N	N	A	N	N	A	N	N	N	N	N	N	N	N	N	N	A	A	A	A	A
MAL10:490647	N	N	N	N	N	N	N	N	N	N	N	N	N	N	N	N	N	N	N	N	N	N	N	N	N	N	N	N	N	N	N	N	N	N	N	N	N	N	N	N	N	N	N	N	N	N	T	N	N
MAL10:490719	G	N	N	G	N	G	G	C	C	N	C	C	N	G	C	G	G	N	G	C	G	G	N	N	N	N	N	N	C	C	G	N	N	G	N	N	N	C	N	N	N	G	C	N	C	C	G	N	G
MAL10:490968	G	N	N	G	N	G	G	A	G	N	G	N	N	N	N	G	G	N	N	G	G	G	G	N	N	G	N	N	N	N	G	G	G	G	N	G	G	G	G	G	N	G	G	G	G	G	G	G	G
MAL10:491195	N	N	N	T	N	N	N	N	N	N	N	N	N	N	N	N	N	N	N	N	N	N	N	N	N	N	N	N	N	N	N	N	N	N	N	N	N	N	N	N	N	N	N	N	T	T	T	T	T
MAL10:492689	G	N	T	G	N	G	G	N	G	N	G	N	G	N	N	N	G	N	G	G	G	G	G	N	N	G	G	G	G	G	G	G	N	G	G	G	N	N	G	N	N	N	G	N	G	G	G	G	G
MAL10:492718	N	N	N	N	N	N	N	N	N	N	N	N	N	N	N	N	N	N	N	N	N	A	N	N	N	N	N	N	A	A	N	N	N	N	N	N	N	N	N	N	N	N	N	N	N	N	N	N	A
MAL10:492924	N	N	N	N	N	N	N	N	N	N	N	N	N	N	N	N	N	N	N	N	N	G	N	N	N	N	N	N	N	G	G	N	N	N	N	N	N	N	N	N	N	N	N	N	G	N	G	G	G
MAL10:492969	N	N	N	N	N	N	N	N	N	N	N	N	N	N	N	N	N	N	N	N	N	N	N	N	N	N	N	N	N	N	N	N	N	N	N	N	N	N	N	N	N	N	N	N	N	N	N	N	N
MAL10:493345	N	N	N	N	N	A	N	N	A	N	A	N	N	A	N	N	N	N	A	N	A	A	A	N	N	A	N	N	A	A	A	N	N	N	N	N	A	N	N	N	N	N	A	N	A	A	A	A	A
MAL10:494608	N	N	N	A	N	A	A	N	N	N	A	N	N	A	N	N	A	N	N	N	A	A	A	N	N	N	N	A	A	A	A	A	N	A	N	A	N	N	A	N	N	N	A	N	A	A	N	N	A
MAL10:494781	C	C	N	C	C	A	N	N	C	N	C	C	N	C	C	C	C	N	C	C	N	C	N	N	N	N	N	N	C	C	C	N	N	C	N	A	N	C	N	N	N	C	N	N	C	C	C	C	A
MAL10:494816	N	N	N	N	N	A	A	A	A	N	N	N	N	N	N	N	N	N	N	N	N	A	A	N	N	N	N	N	A	A	N	A	N	N	N	A	N	N	A	N	N	A	A	N	N	A	T	N	A
MAL10:496474	N	N	N	G	N	G	G	N	G	G	G	N	G	G	N	N	G	N	G	N	G	G	G	N	N	G	G	G	G	G	G	G	N	G	G	G	G	N	G	G	G	N	G	G	G	G	G	G	G
MAL10:496720	N	N	N	G	N	N	N	N	N	N	G	N	N	N	N	N	N	N	N	N	G	G	N	N	N	N	N	N	G	G	N	N	N	N	N	N	N	N	N	N	N	N	G	N	G	G	G	G	G
MAL10:497097	N	N	N	N	N	N	N	N	N	N	N	N	N	N	N	N	N	N	N	N	N	N	N	N	N	N	N	N	N	N	N	N	N	N	N	N	N	N	N	N	N	N	N	N	N	N	N	N	N
MAL10:497460	N	N	N	G	N	G	N	N	N	N	N	N	N	G	N	N	N	N	G	N	N	N	N	N	N	N	N	N	N	N	N	N	N	N	N	G	N	N	N	N	N	N	N	N	N	A	G	G	G
MAL10:499012	N	N	N	N	N	N	N	C	N	N	N	N	N	N	N	N	N	N	N	N	N	N	N	N	N	N	N	N	N	N	N	N	N	N	N	N	N	N	N	N	N	N	N	N	N	N	N	N	N
MAL10:500482	N	N	N	N	N	N	G	N	N	N	N	N	N	N	N	A	N	A	N	N	N	N	N	N	N	N	N	N	N	N	N	N	N	N	N	N	N	N	N	N	N	N	N	N	N	N	A	A	N
MAL10:501081	N	N	N	N	N	N	N	N	N	N	N	N	C	N	N	C	N	N	N	N	N	N	N	C	C	N	N	N	N	N	N	C	N	N	N	N	N	N	N	N	N	N	N	N	N	N	N	N	N
MAL10:501686	N	N	N	G	N	N	N	N	N	A	N	A	A	N	A	N	N	N	N	N	N	N	N	N	N	N	N	N	N	N	N	N	N	N	N	N	N	N	A	N	N	N	N	N	N	N	G	G	G
MAL10:502143	N	N	N	T	N	N	N	A	N	N	T	N	T	N	N	N	N	N	N	N	N	N	N	N	N	N	N	N	N	N	N	N	N	N	N	N	N	N	N	N	N	N	N	N	N	T	T	T	T
MAL10:502792	N	N	N	N	N	N	N	N	T	N	T	N	N	N	N	N	N	N	N	N	N	N	N	N	N	N	N	N	N	N	N	N	N	N	N	N	N	N	N	N	N	N	N	N	T	T	T	T	T
MAL10:503060	N	G	N	G	N	N	N	N	N	N	G	N	N	N	N	N	N	N	N	N	N	G	N	N	N	N	N	N	G	G	G	N	N	G	N	G	N	N	N	N	N	N	G	N	G	N	G	G	G
MAL10:503294	N	N	N	G	N	N	N	N	G	N	G	N	N	G	N	N	N	N	N	N	G	G	G	N	N	N	N	N	G	G	G	G	N	G	N	G	G	G	G	N	G	N	G	N	G	G	G	G	G
MAL10:503706	N	N	N	N	N	N	N	N	N	N	N	N	N	N	N	N	N	N	N	N	N	N	N	N	N	N	N	N	N	N	N	N	N	N	N	N	N	N	N	N	N	N	N	N	N	N	T	T	T
MAL10:503980	N	N	N	A	N	N	N	G	N	N	A	N	N	N	N	N	N	N	N	N	N	N	N	N	N	N	N	A	N	N	N	N	N	A	N	N	N	A	N	N	N	N	N	N	N	A	A	A	A
MAL10:504304	N	N	N	A	N	N	N	N	A	N	A	N	N	A	N	A	N	N	N	N	N	A	A	N	N	N	A	A	N	N	A	N	N	A	N	A	N	A	A	N	N	A	A	N	A	A	A	A	A
MAL10:504498	N	N	N	N	N	N	N	N	N	N	N	N	N	N	N	N	N	N	N	N	N	N	N	N	N	N	N	N	G	N	N	N	N	N	N	N	N	N	N	N	N	N	N	N	G	N	G	G	G
MAL10:504646	N	N	N	N	N	N	N	N	N	N	N	N	N	N	N	N	N	N	N	N	N	N	N	N	N	N	N	N	N	N	N	N	N	N	N	N	N	N	N	N	N	N	N	N	A	A	N	A	A
MAL10:505331	N	N	N	N	N	N	N	N	N	N	N	N	N	N	N	N	N	N	N	N	N	N	N	N	N	N	N	N	N	N	N	N	N	N	N	N	N	N	N	N	N	N	N	N	N	N	T	T	T
MAL10:505473	C	N	N	C	C	C	C	N	C	C	C	C	C	C	C	C	C	N	N	C	N	C	C	N	N	C	N	C	C	C	C	N	N	C	C	C	C	C	C	N	C	C	C	N	C	C	C	C	C
MAL10:505772	N	N	N	N	N	N	N	N	N	N	N	N	N	N	N	N	N	N	N	N	N	A	N	N	N	N	N	N	N	N	N	N	N	N	N	N	N	N	N	N	N	N	N	N	A	N	A	A	A
MAL10:506021	N	N	N	N	N	N	N	C	N	N	N	N	N	N	N	N	N	N	N	N	N	N	N	N	N	N	N	N	N	N	N	N	N	N	N	N	N	N	N	N	N	N	N	N	N	N	N	N	N
MAL10:511299	N	N	N	N	N	N	N	A	N	N	N	N	N	N	N	N	N	N	N	N	N	N	N	N	N	N	N	N	N	N	N	N	N	N	N	N	N	N	N	N	N	N	N	N	G	G	G	N	N
MAL10:511682	N	N	N	N	N	N	N	T	N	N	A	N	N	N	N	N	A	N	N	N	A	A	N	N	N	N	N	N	A	A	A	A	N	N	N	N	N	A	N	N	N	N	N	N	N	N	A	A	A
MAL10:511931	N	N	N	N	N	N	N	N	N	N	N	N	N	N	N	N	N	N	N	N	N	N	N	N	N	N	N	N	N	N	N	N	N	N	N	N	N	N	N	N	N	N	N	N	N	N	C	N	N
MAL10:512697	G	G	N	G	G	G	G	N	G	G	G	G	G	G	G	G	G	G	N	G	G	G	G	G	G	G	G	G	G	G	G	G	G	G	G	G	G	G	G	G	G	G	G	G	G	G	N	N	G
MAL10:513149	G	N	N	G	N	G	G	N	G	G	G	G	G	G	N	N	G	N	N	G	G	G	G	N	N	G	N	N	G	G	G	G	N	G	G	G	G	G	G	N	N	G	G	G	G	N	G	G	G
MAL10:513304	A	N	N	N	A	A	N	A	A	A	A	A	A	A	A	A	A	N	N	A	N	N	N	N	N	N	N	N	A	N	A	N	N	N	N	A	A	A	A	N	N	A	N	N	N	N	A	A	A
MAL10:513473	N	N	N	N	N	N	N	N	N	N	N	N	N	N	N	N	N	N	N	N	N	N	N	N	N	N	A	A	N	N	N	N	N	A	N	N	N	N	N	N	N	N	N	N	N	A	A	A	N
MAL10:513666	N	A	N	N	N	N	N	N	N	N	N	N	N	A	N	N	N	N	N	N	N	A	N	N	N	A	N	N	A	A	A	A	N	N	N	N	N	A	A	N	N	N	A	N	A	N	A	A	A
MAL10:514026	N	N	N	N	N	N	N	A	N	N	N	A	N	N	N	N	N	N	N	N	N	N	N	N	N	N	N	N	N	N	N	N	N	N	N	N	N	N	N	N	N	N	N	N	N	N	N	A	A
MAL10:514164	N	N	N	N	N	N	N	N	N	N	N	N	N	N	N	A	N	N	N	N	N	A	N	N	N	N	A	A	A	N	N	N	A	A	N	N	A	A	N	N	A	A	A	N	N	N	N	N	N
MAL10:515420	N	G	A	N	N	N	G	A	N	N	N	N	N	N	N	N	N	N	N	N	N	N	N	N	N	N	N	N	N	N	N	N	N	N	N	N	N	N	N	N	N	N	N	N	N	N	N	N	G
MAL10:516119	T	N	N	T	N	N	N	T	N	N	N	N	N	N	N	N	N	N	T	N	T	T	T	T	T	T	T	N	T	T	T	T	T	T	T	T	T	T	T	T	N	N	N	T	T	T	N	N	T
MAL10:516153	N	N	N	N	N	N	N	N	N	N	N	N	N	N	N	N	N	T	N	N	N	N	N	N	N	N	N	N	N	N	N	N	N	N	N	N	N	N	N	N	N	N	N	N	N	N	N	N	N
MAL10:516287	N	N	N	N	N	N	N	N	N	N	T	N	N	N	N	T	N	N	N	N	N	N	N	N	N	N	N	N	N	N	N	N	N	N	N	N	N	N	N	N	N	N	N	N	N	N	T	T	N
MAL10:517066	A	N	N	T	N	N	A	T	N	N	N	N	N	N	A	N	N	N	N	N	N	N	N	A	A	N	N	N	N	N	N	N	N	N	N	N	N	N	N	N	N	N	N	N	N	N	N	N	N
MAL10:517220	N	N	N	N	N	N	N	N	N	N	N	N	N	N	N	N	N	N	N	N	N	N	N	N	N	N	N	N	N	N	N	N	N	N	N	N	N	N	N	N	N	N	N	N	N	N	N	N	N
MAL10:517364	N	N	N	T	N	T	N	N	T	N	T	T	N	T	N	T	N	N	N	N	T	T	T	N	T	T	N	T	T	T	T	N	N	T	N	N	T	T	T	N	T	T	T	N	T	N	T	T	T
MAL10:518104	N	N	N	N	N	N	N	T	N	N	N	N	N	N	N	N	N	N	N	N	N	N	N	N	N	N	N	N	N	N	N	N	N	N	N	N	N	N	N	N	N	N	N	N	N	N	N	N	N
MAL10:518894	N	N	N	N	N	C	N	N	C	N	C	N	N	C	N	N	C	N	N	N	N	N	N	N	N	N	N	N	N	N	C	N	N	C	N	N	N	N	N	N	N	N	N	N	C	N	C	C	C
MAL10:519487	N	N	N	A	N	N	N	N	A	N	A	N	N	N	N	A	N	N	N	A	N	N	N	N	N	N	N	A	N	N	N	N	N	N	N	N	N	N	N	N	N	A	N	N	A	A	A	A	A
MAL10:519634	N	N	N	C	N	C	N	C	N	C	C	C	N	C	N	N	C	N	N	C	N	N	C	N	N	N	N	C	C	C	C	N	N	C	N	N	N	C	T	N	N	N	N	N	C	C	C	C	C
MAL10:520255	N	N	N	N	N	N	A	N	N	A	N	A	A	T	N	N	N	N	N	N	N	N	N	N	N	N	N	N	N	N	A	N	N	N	N	N	N	N	A	N	N	N	N	N	N	N	T	T	N
MAL10:521348	N	N	N	C	N	N	N	N	N	N	C	N	N	N	N	N	N	N	N	N	N	N	C	N	N	N	N	N	N	N	N	N	N	N	N	N	N	N	N	N	N	N	N	N	C	C	C	C	C
MAL10:521740	N	A	N	N	N	N	N	N	N	N	A	N	N	N	N	N	N	N	N	N	N	A	N	N	N	N	N	N	A	A	N	N	N	N	N	A	N	A	N	N	N	N	N	N	A	A	A	A	A
MAL10:522058	G	G	N	N	N	G	G	N	N	N	N	N	N	N	N	N	N	N	N	G	G	N	N	N	G	G	N	N	N	N	N	N	N	N	N	N	N	N	N	G	N	N	N	N	N	N	A	A	N
MAL10:522142	N	N	N	N	N	N	N	N	N	N	N	N	N	N	N	N	N	N	N	N	N	N	N	N	N	N	N	N	N	A	N	N	N	N	N	N	N	N	N	N	N	N	N	N	N	N	N	G	N
MAL10:522711	N	N	N	T	N	N	N	N	T	N	N	N	N	C	N	N	T	N	N	N	N	N	N	N	N	C	N	N	N	N	N	N	N	N	N	N	N	C	N	N	N	N	N	N	N	T	N	N	C
MAL10:526885	N	N	N	N	N	N	N	N	N	N	T	N	N	N	N	N	N	N	N	N	N	N	N	N	N	N	N	T	N	N	N	N	N	N	N	N	N	T	N	N	N	N	N	N	T	T	T	T	T
MAL10:527123	N	N	G	A	N	N	N	N	A	N	A	N	N	N	N	N	N	A	N	N	N	N	N	N	N	N	N	N	N	N	N	N	N	N	N	N	N	N	N	N	N	N	N	N	N	N	A	A	A
MAL10:527302	N	N	N	N	N	T	N	N	N	N	N	N	N	N	N	C	N	N	N	N	N	N	N	N	N	N	N	N	N	N	N	T	N	N	N	N	N	N	N	N	N	N	N	N	N	T	N	N	T
MAL10:527358	N	N	N	N	N	N	N	N	N	N	N	N	N	N	N	N	N	N	N	N	N	N	N	N	N	N	N	N	N	C	N	N	N	N	N	N	N	C	N	N	N	N	N	N	C	N	C	C	C
MAL10:527564	N	N	N	N	N	N	N	N	N	N	N	N	N	N	N	N	N	N	N	N	N	N	N	N	N	N	N	N	N	N	N	N	N	N	N	N	N	N	N	N	N	N	N	N	N	N	N	N	N
MAL10:528623	N	N	N	N	N	N	N	N	N	N	N	N	N	N	N	N	N	N	N	N	N	N	N	N	N	N	N	N	N	N	N	N	N	N	N	N	N	N	N	N	N	N	N	N	N	N	N	N	N
MAL10:528914	N	N	N	N	N	N	N	N	N	N	N	N	N	N	N	N	N	N	N	N	N	N	T	N	N	N	N	T	T	T	N	N	N	T	N	N	N	T	N	N	N	T	N	N	T	T	T	T	T
MAL10:529154	N	N	N	G	N	N	N	N	G	N	N	N	N	N	N	N	N	G	N	N	N	G	G	N	N	N	N	N	G	G	G	N	N	G	N	G	G	G	G	N	N	G	N	N	G	G	G	G	G
MAL10:529264	A	N	N	A	A	N	N	N	A	A	N	A	A	N	A	N	N	N	N	A	N	A	N	N	N	A	N	N	N	N	N	N	N	A	N	N	N	N	N	N	N	N	N	N	A	A	A	A	A
MAL10:529299	N	N	N	T	T	N	N	N	N	N	N	N	N	N	N	N	N	N	N	N	T	T	N	N	T	N	N	N	N	N	T	N	N	T	N	N	N	N	T	N	T	T	N	N	N	N	T	T	T
MAL10:529524	N	N	N	N	N	N	N	N	T	T	N	T	N	N	N	N	N	N	N	N	T	N	T	N	N	T	N	T	T	T	T	N	N	T	T	T	T	T	T	N	T	T	T	T	T	T	T	T	T
MAL10:529806	N	N	N	N	N	N	N	N	N	N	N	N	N	N	N	N	N	N	N	N	N	N	N	N	N	N	A	A	N	N	N	N	N	N	A	N	N	N	N	N	N	N	N	N	A	A	A	A	A
MAL10:530132	N	N	N	N	N	N	N	N	N	N	N	N	N	N	N	N	N	N	N	N	N	N	A	N	N	N	N	N	A	N	N	N	N	A	N	N	N	A	N	N	N	N	N	N	A	A	A	A	A
MAL10:530439	N	N	N	N	N	N	N	N	N	N	N	N	N	N	N	N	N	N	N	N	N	N	N	N	N	N	N	N	N	N	N	N	N	N	N	N	N	N	N	N	N	N	N	N	T	N	T	T	T
MAL10:530672	N	N	N	N	N	N	N	N	N	N	N	N	N	N	N	N	N	N	N	N	N	N	N	N	N	N	N	N	N	N	N	N	N	N	N	N	N	N	N	N	N	N	N	N	N	N	N	N	N
MAL10:533293	N	N	N	N	N	N	N	N	N	N	N	N	N	N	N	N	N	N	N	N	N	N	N	N	N	N	N	N	N	N	N	N	N	N	N	N	N	N	N	N	N	N	N	N	N	N	N	N	N
MAL10:533636	C	C	N	C	C	C	C	N	C	N	C	C	C	C	C	N	C	N	N	C	C	C	C	N	C	N	N	N	C	C	C	C	C	C	C	C	C	N	C	C	C	N	C	C	C	C	C	C	C
MAL10:533806	C	C	N	C	C	C	C	N	C	C	C	C	C	C	C	C	C	N	N	C	N	C	C	N	C	C	C	C	C	C	C	C	C	N	C	C	C	C	C	N	C	C	C	C	C	C	C	C	C
MAL10:534377	C	C	N	C	C	C	C	N	C	C	C	C	C	C	N	N	C	N	N	C	C	C	C	N	C	C	C	C	C	C	C	C	C	C	C	C	C	C	C	C	C	C	C	C	C	C	C	C	C
MAL10:534526	N	N	N	N	N	N	N	N	N	N	N	N	N	N	N	N	N	N	N	N	N	N	N	N	N	N	N	N	N	N	N	N	N	N	N	N	N	N	N	N	N	N	N	N	N	N	N	N	N
MAL10:534623	N	N	N	T	N	N	N	N	N	N	T	N	N	N	N	N	N	N	N	N	N	N	N	N	N	N	N	N	N	T	N	N	N	N	N	N	N	T	N	N	N	N	N	N	T	T	T	T	T
MAL10:534980	N	N	N	N	N	N	N	N	N	N	N	N	N	N	N	N	N	N	N	N	N	N	N	N	N	N	N	N	N	N	N	N	N	N	N	N	N	N	N	N	N	N	N	N	N	N	N	N	N
MAL10:535070	N	N	N	T	N	N	N	N	N	N	T	N	N	T	N	N	N	N	N	N	T	T	N	N	N	N	N	N	N	N	N	N	N	N	N	N	N	N	N	N	N	N	T	N	N	N	N	N	N
MAL10:535299	N	N	N	C	N	N	A	N	N	N	N	N	N	N	N	N	N	N	N	N	N	N	N	N	N	N	N	N	N	N	N	N	N	C	N	N	N	N	N	N	N	N	N	N	C	C	C	C	C
MAL10:535803	N	N	N	N	N	N	N	N	N	N	N	N	N	N	N	N	N	N	N	N	N	N	N	N	N	N	N	N	N	N	N	N	N	N	N	N	N	N	N	N	N	N	N	N	N	N	N	A	N
MAL10:536479	N	N	N	N	N	N	N	N	T	N	T	N	N	N	N	N	N	N	N	N	N	N	N	N	N	N	N	N	T	N	N	N	N	T	N	N	N	N	T	N	N	N	N	N	T	N	N	T	T
MAL10:536513	N	N	N	N	N	N	N	N	N	N	N	N	N	N	N	N	N	N	N	N	N	N	N	N	N	N	N	N	N	N	N	N	N	N	N	N	N	N	N	N	N	N	N	N	N	N	A	N	N
MAL10:536869	N	N	N	N	N	N	N	N	N	N	N	N	N	N	N	N	N	N	N	N	N	N	N	N	N	N	N	N	N	N	N	N	N	N	N	N	N	N	N	N	N	N	N	N	N	N	N	A	N
MAL10:537321	N	N	N	N	N	N	N	N	N	N	N	N	N	N	N	N	N	N	N	N	N	N	N	N	N	N	N	N	N	N	N	N	N	N	N	N	N	N	N	N	N	N	N	N	N	N	N	C	C
MAL10:537543	N	N	N	G	N	N	N	N	N	N	N	N	N	N	N	G	N	N	N	N	N	G	N	N	N	N	N	N	N	N	N	N	N	N	N	N	N	N	N	N	N	N	N	N	G	G	G	G	G
MAL10:538162	N	N	N	N	N	N	N	C	N	N	N	N	N	N	N	N	N	N	N	N	N	T	N	N	N	N	N	N	N	N	N	N	N	T	N	N	N	N	N	N	N	N	N	N	N	N	T	T	T
MAL10:538777	N	N	C	A	N	A	A	N	N	N	A	A	N	A	N	N	A	N	C	N	N	N	A	N	N	N	N	N	N	N	N	N	N	N	N	N	N	N	N	N	N	A	N	N	A	A	A	A	A
MAL10:539158	T	T	N	T	T	T	T	N	T	T	T	T	T	T	T	T	T	N	N	T	T	T	T	N	T	T	T	T	T	T	T	T	T	T	T	T	T	T	T	T	T	N	T	T	T	T	T	T	T
MAL10:539385	N	N	C	C	C	N	N	N	N	N	N	N	N	N	N	N	C	N	C	N	N	N	N	N	N	N	N	N	C	C	N	C	C	N	C	N	N	N	N	C	C	N	N	C	N	N	N	N	N
MAL10:539560	N	N	N	N	N	N	N	N	N	N	N	N	N	N	N	N	N	N	N	N	N	A	N	N	N	N	N	N	N	N	N	N	N	A	N	N	N	N	N	N	N	N	N	N	A	N	A	A	A
MAL10:540824	T	N	N	T	T	T	T	N	T	T	T	T	T	T	T	T	T	N	N	T	T	T	T	T	T	T	T	T	T	T	T	T	T	T	T	T	T	T	T	T	T	T	T	T	T	T	N	N	T
MAL10:541208	N	N	N	N	N	N	N	N	N	N	N	N	N	N	N	G	N	N	N	N	N	N	N	N	N	N	N	N	G	G	G	N	N	G	N	N	N	N	N	N	N	N	N	N	N	N	N	N	N
MAL10:543106	G	G	G	G	G	G	N	N	G	G	G	G	G	G	N	G	G	N	N	G	N	G	N	N	N	N	N	G	N	G	G	N	N	G	G	G	N	G	G	N	N	G	N	N	G	G	G	G	G
MAL10:543629	N	N	N	N	N	N	N	N	N	N	N	N	N	N	N	N	N	N	N	N	N	N	N	N	N	N	N	N	N	N	N	N	N	N	N	N	N	N	N	N	N	N	N	N	N	N	A	A	N
MAL10:543891	N	N	A	N	N	N	N	N	N	N	N	N	N	N	N	N	N	N	N	N	N	N	N	N	N	N	N	N	N	N	N	N	N	N	N	N	N	N	N	N	N	N	N	N	N	N	N	N	N
MAL10:544411	N	N	N	N	N	N	N	N	N	N	N	N	N	N	N	N	N	G	N	N	N	G	N	N	N	N	N	N	N	N	N	N	N	N	N	N	N	N	N	N	N	N	N	N	N	N	G	G	N
MAL10:546202	N	N	N	T	N	N	N	N	N	N	N	N	N	N	N	N	N	N	N	N	N	N	N	N	N	N	N	N	N	N	N	N	N	T	N	N	N	T	N	N	N	N	N	N	N	N	T	T	T
MAL10:546351	N	N	N	N	N	N	N	N	N	N	N	N	N	N	N	N	N	N	N	N	N	T	N	N	N	N	N	N	T	T	N	N	N	T	N	N	N	T	N	N	N	N	N	N	T	T	T	T	T
MAL10:546947	G	G	N	G	G	N	N	N	G	G	N	G	G	N	G	G	N	N	N	G	G	G	G	G	N	N	G	G	G	G	G	G	G	G	N	G	G	G	G	N	G	G	G	G	G	G	G	G	G
MAL10:547024	N	N	N	N	N	N	N	N	N	N	N	N	N	N	N	N	N	N	N	N	N	N	N	N	N	N	N	N	N	N	N	N	N	N	N	N	N	N	N	N	N	N	N	N	N	N	N	N	N
MAL10:547181	N	N	N	N	N	N	N	N	N	N	N	N	N	N	N	N	N	N	N	N	N	N	N	N	N	N	N	N	N	N	N	N	N	N	N	N	N	N	N	N	N	N	N	N	N	N	N	N	N
MAL10:547475	N	N	N	T	N	N	N	N	T	N	N	N	N	N	N	N	N	T	N	N	N	N	T	T	N	N	N	N	N	N	T	N	N	T	N	N	N	T	N	N	N	T	N	N	N	N	T	T	T
MAL10:548741	N	N	N	N	N	N	N	N	N	N	N	N	N	N	N	N	N	N	N	N	N	N	N	N	N	N	N	N	N	N	N	N	N	N	N	N	N	N	N	N	N	N	N	N	N	N	N	N	N
MAL10:552328	G	G	N	G	G	N	N	N	G	G	N	G	G	N	N	G	N	N	N	G	G	G	N	N	N	N	N	G	G	G	G	G	N	G	N	G	N	G	G	N	N	G	G	N	G	G	G	G	G
MAL10:554073	N	N	N	N	N	N	N	N	N	N	N	N	N	N	N	N	N	N	N	N	N	N	N	N	N	N	N	N	N	N	N	N	N	N	N	N	N	N	N	N	N	N	N	N	N	N	A	N	N
MAL10:555340	C	N	N	C	C	N	N	T	C	C	N	C	N	N	N	N	N	N	N	C	N	C	C	N	N	N	N	N	C	C	C	N	N	N	N	N	C	C	C	N	N	N	C	N	C	C	N	N	N
MAL10:555649	A	N	N	N	A	N	N	N	N	A	N	A	A	N	A	A	N	N	N	A	N	N	A	A	A	A	A	A	N	A	A	A	A	A	A	A	A	A	A	A	A	A	A	A	A	A	N	N	N
MAL10:555782	N	N	N	N	N	N	N	N	N	N	G	N	N	N	N	G	N	N	N	N	N	G	N	N	N	N	N	N	N	G	G	N	N	G	N	G	N	N	N	N	N	N	N	N	N	N	G	G	G
MAL10:555840	C	C	N	C	C	C	C	C	C	C	C	C	C	C	C	C	C	N	N	C	C	C	C	C	N	C	C	C	C	C	C	C	C	C	C	C	N	C	C	N	C	C	C	N	C	C	C	C	C
MAL10:555936	G	N	N	G	N	G	G	N	G	G	G	G	G	G	G	G	G	N	N	G	G	G	G	N	N	G	N	G	G	G	G	G	G	G	G	G	G	G	G	N	G	G	G	N	G	G	G	G	G
MAL10:556126	N	N	N	N	N	N	N	C	N	N	G	N	N	N	N	N	N	N	N	N	N	N	N	N	N	N	N	N	N	N	N	N	N	G	N	N	N	G	N	N	N	N	N	N	G	G	G	G	G
MAL10:556360	N	N	N	A	N	A	N	A	A	N	A	N	N	A	N	N	A	N	N	N	N	A	A	N	N	N	N	N	A	A	A	A	N	A	A	A	A	A	A	N	N	A	N	N	A	A	A	A	A
MAL10:556791	N	N	N	G	N	N	N	N	N	N	N	N	N	N	N	N	N	N	N	N	N	G	N	N	N	N	N	N	N	N	G	G	N	N	N	N	N	N	N	N	N	N	N	N	G	N	G	G	G
MAL10:556954	N	N	N	A	N	N	N	N	A	A	N	N	N	N	N	N	A	N	N	N	N	N	N	N	N	N	N	N	N	N	A	N	N	N	N	N	N	N	N	N	N	N	N	N	N	N	N	N	N
MAL10:557174	N	N	A	A	A	N	N	N	N	N	N	N	N	N	N	N	N	N	N	N	N	N	A	N	N	N	N	N	N	N	A	N	N	A	N	N	N	N	N	N	N	N	A	N	A	A	A	A	A
MAL10:557241	N	N	N	N	N	A	N	N	A	N	A	N	N	A	N	A	N	N	N	N	N	A	A	N	N	N	N	A	N	N	N	N	N	N	N	N	N	A	N	N	A	A	A	N	N	A	N	N	N
MAL10:557498	N	N	N	N	N	N	N	N	N	N	N	N	N	N	N	N	N	N	N	N	N	T	N	N	N	N	N	N	N	N	N	N	N	N	N	N	N	N	N	N	N	N	N	N	T	N	T	T	N
MAL10:557656	N	N	N	N	N	N	N	N	A	N	A	N	N	A	N	N	T	N	N	N	N	A	N	N	N	N	N	N	N	A	A	N	N	A	N	N	N	A	A	N	N	N	N	N	A	A	A	A	A
MAL10:557685	N	N	N	A	N	A	G	N	N	G	N	G	N	A	N	N	A	N	N	N	N	A	N	N	N	G	N	G	A	A	G	N	N	G	N	A	N	G	A	N	N	A	N	N	N	A	A	A	A
MAL10:557813	N	N	N	N	N	N	N	N	N	N	N	N	N	N	N	N	N	N	N	N	N	N	N	N	N	N	N	N	N	N	N	N	N	N	N	N	N	N	N	N	N	N	N	N	N	N	N	N	N
MAL10:557960	N	N	N	C	N	C	N	N	C	N	C	N	N	N	N	C	C	N	N	N	N	C	C	N	N	N	N	N	N	N	C	N	N	C	N	N	N	C	N	N	N	N	N	N	C	C	C	C	C
MAL10:558066	N	N	G	G	G	G	G	N	G	G	G	G	N	G	G	G	G	N	N	G	G	G	G	N	N	N	N	G	G	G	G	N	N	G	N	N	G	G	N	N	N	G	N	N	G	G	G	G	G
MAL10:558225	A	N	N	A	N	A	A	T	A	N	A	N	N	A	N	A	A	N	N	A	A	A	A	N	N	N	N	A	N	A	A	N	N	A	N	A	N	A	A	N	A	A	N	N	A	A	N	A	A
MAL10:558457	N	N	N	T	N	N	G	N	N	N	N	G	N	N	N	N	T	N	N	N	N	N	N	N	N	G	N	N	N	N	G	N	N	G	N	G	N	G	G	G	N	G	N	N	N	N	T	T	N
MAL10:558594	N	T	N	T	T	N	N	N	T	N	T	N	N	T	N	N	T	N	N	T	N	N	N	N	N	N	N	N	N	N	T	N	N	T	N	N	N	T	N	N	N	N	N	N	T	T	T	T	T
MAL10:558757	N	N	N	N	N	N	N	N	N	N	N	N	N	N	N	N	N	N	N	N	N	N	N	N	N	N	N	N	N	N	N	N	N	N	N	N	N	N	N	N	N	N	N	N	G	N	G	G	G
MAL10:558937	N	C	N	N	N	N	N	N	N	N	C	N	N	N	N	N	C	N	N	N	N	C	N	N	N	N	N	N	C	C	N	N	N	N	N	N	N	N	N	N	N	N	C	N	N	C	C	C	C
MAL10:559188	N	N	N	A	N	A	A	N	A	N	A	A	N	A	N	N	N	N	N	N	N	A	N	N	N	N	N	A	N	N	N	N	N	A	N	N	N	N	N	N	N	N	N	N	A	A	A	A	A
MAL10:559374	G	G	N	G	G	G	G	N	G	G	G	G	G	G	G	G	G	N	G	G	G	G	G	G	G	G	G	G	G	G	G	G	G	G	G	G	G	G	G	G	G	G	G	G	G	G	G	G	G
MAL10:560664	C	C	N	C	C	N	C	C	C	C	C	C	C	C	C	C	C	N	N	C	C	C	C	N	C	C	N	C	C	C	C	C	N	C	C	C	C	C	C	C	C	C	C	C	C	C	C	C	C
MAL10:561111	N	N	N	N	N	N	N	N	N	N	T	N	N	T	N	N	N	N	N	N	T	T	N	N	N	N	N	T	T	N	T	T	N	T	N	N	N	T	N	N	N	N	T	N	T	T	T	T	T
MAL10:561233	N	N	N	N	N	N	N	N	N	N	N	N	N	N	N	N	N	N	N	N	N	N	N	N	N	N	N	N	N	N	N	N	N	N	N	N	N	N	N	N	N	N	N	N	G	N	G	G	N
MAL10:562015	N	N	N	N	N	N	N	N	N	N	N	N	N	N	N	N	N	N	N	N	N	N	N	N	N	N	N	N	N	N	N	N	N	N	N	N	N	N	N	N	N	N	N	N	N	N	N	N	N
MAL10:562422	N	N	N	N	N	N	N	N	N	N	N	N	N	N	N	N	N	N	N	N	N	N	N	N	N	N	N	N	N	N	N	N	N	N	N	N	N	N	N	N	N	N	N	N	N	N	N	N	N
MAL10:562637	N	N	N	N	N	N	N	N	N	N	N	N	N	N	N	N	N	N	N	N	N	N	N	N	N	N	N	N	N	N	N	N	N	N	N	N	N	N	N	N	N	N	N	N	N	N	N	N	N
MAL10:563072	N	N	N	T	N	N	N	N	N	N	T	N	N	N	N	N	T	N	N	N	T	T	T	N	N	N	N	N	N	N	T	N	N	T	T	T	N	T	N	N	T	T	N	N	T	T	T	T	T
MAL10:563296	N	N	N	N	N	N	N	N	N	N	C	N	N	N	N	N	N	N	N	N	N	N	N	N	N	N	N	C	N	N	N	N	N	N	N	N	N	C	N	N	N	N	N	N	C	C	C	C	C
MAL10:566007	N	N	N	N	N	N	N	N	N	N	A	N	N	A	N	N	N	N	N	N	N	N	N	N	N	N	N	N	N	N	A	N	N	A	N	N	N	N	N	N	N	N	N	N	A	A	A	A	A
MAL10:566997	N	N	N	N	N	N	N	N	N	N	N	N	N	N	N	N	N	N	N	N	N	N	N	N	N	N	N	N	N	N	N	N	N	N	N	N	N	N	N	N	N	N	N	N	T	N	N	N	T
MAL10:567781	N	N	N	N	N	N	N	G	N	N	N	N	N	N	N	N	N	N	N	N	N	N	N	N	N	N	N	N	N	N	N	N	N	N	N	N	N	N	N	N	N	N	N	N	N	N	N	N	N
MAL10:568052	N	N	N	N	N	N	N	A	N	N	N	N	N	N	N	N	N	N	N	N	N	N	N	N	N	N	N	N	N	N	N	N	N	N	N	N	N	N	N	N	N	N	N	N	A	N	A	A	A
MAL10:570140	A	N	G	A	A	A	N	N	A	N	A	N	N	A	A	A	A	N	N	A	A	A	A	A	N	N	A	A	A	A	A	A	A	A	A	A	A	A	N	N	A	A	A	N	A	A	A	A	A
MAL10:571029	N	N	N	N	N	N	N	N	N	N	N	N	N	N	N	N	N	N	N	N	N	N	N	N	N	N	N	N	N	N	N	N	N	N	N	N	N	N	N	N	N	N	N	N	A	N	A	A	A
MAL10:571351	N	N	N	A	N	N	N	N	N	N	N	N	N	N	N	N	N	N	N	N	N	N	N	N	N	N	N	N	N	N	N	N	N	N	N	N	N	N	N	N	N	N	N	N	A	A	A	A	A
MAL10:571593	N	N	N	T	N	N	N	N	N	N	N	N	N	N	N	N	N	N	N	N	N	N	N	N	N	N	N	T	N	N	N	N	N	N	N	N	N	N	N	N	N	N	N	N	T	N	T	T	N
MAL10:571724	N	N	N	N	N	N	N	N	N	N	T	N	N	T	N	N	N	N	N	N	N	N	N	N	N	N	N	N	N	N	N	N	N	N	N	N	N	T	N	N	N	N	N	N	T	N	T	T	T
MAL10:571935	C	C	N	C	N	C	C	N	C	N	C	C	N	C	N	N	C	N	N	N	N	C	C	N	N	C	N	C	C	C	C	N	N	C	N	C	N	C	N	N	N	C	C	N	C	C	C	C	C
MAL10:572433	N	A	N	A	N	N	A	G	A	A	A	A	A	A	A	A	A	N	N	N	N	A	A	A	A	A	A	A	A	A	A	A	N	N	N	A	A	A	N	N	A	A	A	A	A	N	A	A	A
MAL10:572829	N	N	N	G	N	G	N	N	N	N	G	N	N	G	N	N	G	N	N	N	N	G	G	N	N	N	N	N	N	N	G	N	N	G	N	N	G	G	N	N	N	N	N	N	N	N	G	G	N
MAL10:574254	N	N	N	N	N	N	N	N	N	N	T	N	N	N	N	N	N	N	N	N	N	N	N	N	N	N	N	N	N	N	N	N	N	N	N	N	N	N	N	N	N	N	N	N	T	N	T	T	T
MAL10:574397	N	N	N	N	N	N	N	A	N	N	N	N	N	N	N	N	N	N	N	N	N	N	N	N	N	N	N	N	N	N	N	N	N	N	N	N	N	N	N	N	N	N	N	N	N	A	A	N	A
MAL10:574772	T	N	C	T	T	T	T	N	T	T	T	T	T	T	T	N	T	N	N	N	T	N	T	T	N	T	T	T	T	T	T	T	N	T	N	N	T	T	N	N	N	T	T	T	T	T	T	T	T
MAL10:575073	N	N	N	N	N	N	N	A	N	N	N	N	N	N	N	N	N	N	N	N	N	N	N	N	N	N	N	N	N	N	N	N	N	N	N	N	N	N	N	N	N	N	N	N	A	N	A	N	N
MAL10:576611	N	N	N	N	N	N	N	N	N	N	N	N	N	N	N	N	N	N	N	N	N	N	N	N	N	N	N	N	N	N	N	N	N	A	N	N	N	A	N	N	N	A	N	N	N	N	N	A	A
MAL10:577389	N	N	N	A	N	N	N	N	N	N	N	N	N	N	N	N	N	N	N	N	N	N	N	N	N	N	N	N	N	N	N	N	N	N	N	N	N	N	N	N	N	N	N	N	A	N	N	N	A
MAL10:577981	N	N	N	N	N	N	N	N	N	N	N	N	N	N	N	N	N	N	N	N	N	N	N	N	N	N	N	N	N	N	N	N	N	N	N	N	N	N	N	N	N	N	N	N	G	N	G	G	G
MAL10:578614	A	A	N	N	N	A	A	N	A	N	A	N	N	N	N	N	A	N	N	N	N	N	A	N	N	N	N	A	N	A	A	A	N	N	A	N	N	A	A	N	A	A	N	N	A	N	A	A	A
MAL10:578769	T	N	N	N	N	N	N	A	N	N	N	N	N	N	N	N	N	N	N	N	N	N	N	N	N	N	N	N	N	N	N	N	N	N	N	N	N	N	N	N	N	N	N	N	A	N	A	N	A
MAL10:579203	N	N	N	G	N	G	N	N	G	N	N	N	N	N	N	N	N	C	N	N	N	N	N	N	N	N	N	N	N	N	G	N	N	N	N	N	N	N	N	N	N	N	N	N	G	G	G	G	G
MAL10:579375	N	N	N	N	N	N	N	T	N	N	N	N	N	N	N	N	N	N	N	N	N	N	N	N	N	N	N	N	N	N	N	N	N	N	N	N	N	N	N	N	N	N	N	N	A	N	A	A	A
MAL10:579727	N	N	N	T	N	T	N	N	T	N	T	N	T	T	N	T	N	N	N	T	N	N	N	N	N	N	N	N	N	T	T	N	N	N	N	N	N	N	N	N	N	N	N	N	N	T	T	T	T
MAL10:579869	N	N	N	N	N	N	N	N	N	N	C	N	N	N	N	N	N	G	N	N	N	C	C	N	C	C	C	C	C	C	C	N	N	N	N	N	C	C	C	N	N	C	C	N	C	C	C	C	C
MAL10:580397	N	N	N	G	N	N	N	N	N	N	N	N	N	N	N	N	N	N	N	N	N	N	N	N	N	N	N	N	N	N	N	N	N	N	N	N	N	N	N	N	N	N	N	N	N	N	N	N	N
MAL10:581497	C	C	N	C	C	C	C	N	C	C	C	C	C	C	C	C	C	N	N	C	C	C	C	N	N	C	N	C	C	C	C	C	C	C	C	C	C	C	C	N	C	C	N	N	C	C	C	C	C
MAL10:581710	C	C	N	N	C	N	C	N	N	N	N	N	C	C	N	C	N	N	N	N	N	N	C	N	N	N	N	C	C	N	N	N	N	N	C	C	N	A	N	N	N	A	C	N	N	N	N	C	A
MAL10:582888	N	N	N	N	N	N	N	N	N	N	G	N	N	N	N	N	N	N	N	N	N	N	N	N	N	N	N	G	G	G	G	N	N	G	N	N	G	G	N	N	N	N	N	N	N	N	G	G	N
MAL10:583195	N	N	N	N	N	N	N	N	N	N	A	N	N	N	N	N	N	N	N	N	N	N	N	N	N	N	N	A	N	A	N	N	N	N	N	N	N	A	N	N	N	N	N	N	A	A	A	A	A
MAL10:586622	C	N	N	C	C	C	N	N	C	C	C	C	C	C	C	C	C	N	N	C	N	C	C	N	N	N	N	C	N	C	C	N	N	C	C	C	N	C	C	N	C	C	C	N	C	C	C	C	C
MAL10:586774	N	N	N	T	A	A	N	N	A	A	A	A	A	A	A	A	A	N	N	A	A	A	N	A	A	A	A	N	N	A	A	A	A	A	N	A	A	A	A	A	A	A	N	A	A	N	A	A	A
MAL10:586983	N	N	N	T	N	T	N	N	T	T	T	T	N	N	N	T	N	N	N	T	N	T	T	N	N	N	N	T	T	T	T	N	N	T	N	N	T	T	T	N	N	N	N	N	T	T	T	T	T
MAL10:587166	N	N	N	N	N	N	N	N	N	N	N	N	N	N	N	N	N	N	N	N	N	N	N	N	N	N	N	N	N	N	N	N	N	N	N	N	N	C	N	N	N	N	N	N	C	N	C	C	C
MAL10:587764	N	N	N	N	N	N	N	N	N	N	N	N	N	N	N	N	N	N	N	N	N	N	N	N	N	N	N	N	N	N	N	N	N	N	N	N	N	N	N	N	N	N	N	N	N	N	A	A	N
MAL10:587943	N	N	N	N	N	N	N	N	N	N	N	N	N	N	N	N	N	N	N	N	N	N	N	N	N	N	N	N	N	N	N	N	N	N	N	N	A	A	N	N	N	N	N	N	A	N	A	A	N
MAL10:588080	N	N	N	C	N	N	N	N	N	N	N	N	N	N	N	N	N	N	N	N	N	C	N	N	N	N	N	N	C	C	N	N	N	N	N	N	N	C	N	N	N	N	N	N	C	N	C	C	T
MAL10:588264	N	T	N	T	N	N	N	N	T	T	N	N	N	N	N	N	N	N	N	N	N	T	T	N	N	N	N	N	T	T	T	T	N	T	N	N	N	T	N	N	N	T	T	N	T	T	T	T	T
MAL10:588591	N	N	N	N	N	N	N	N	N	N	N	N	N	N	N	N	N	N	N	N	N	N	N	N	N	N	N	N	N	N	N	N	N	N	N	N	N	N	N	N	N	N	N	N	G	N	N	N	G
MAL10:595441	N	N	N	A	A	N	N	N	A	A	N	A	N	N	N	N	N	N	N	A	N	N	A	N	N	N	N	A	N	N	A	N	N	A	A	N	A	A	N	N	N	A	A	N	A	A	A	A	A
MAL10:595510	N	G	N	N	N	N	N	N	N	G	N	G	G	N	N	N	N	N	N	G	N	N	N	N	N	N	N	N	N	N	N	N	N	G	N	N	N	N	N	N	N	N	N	N	N	N	G	N	N
MAL10:597828	N	N	N	N	N	N	N	N	N	N	N	N	N	N	N	N	N	N	N	N	N	N	N	N	N	N	N	N	N	N	N	N	N	N	N	N	N	N	N	N	N	N	N	N	T	N	T	T	T
MAL10:598121	C	N	N	N	N	N	N	N	N	N	N	C	N	N	N	N	N	N	N	N	N	N	N	C	N	N	C	N	N	N	N	N	N	N	N	N	N	C	C	N	N	N	C	N	T	T	T	T	T
MAL10:598337	N	N	N	N	N	N	N	N	N	N	N	N	N	N	N	N	N	N	N	N	N	N	N	N	N	N	N	N	N	N	N	N	N	N	N	N	N	N	N	N	N	N	N	N	N	N	G	N	N
MAL10:598371	N	N	N	N	N	N	N	N	N	N	N	N	N	N	N	N	N	N	N	N	N	N	N	N	N	N	N	N	N	N	N	N	N	N	N	N	N	N	N	N	N	N	N	N	N	N	C	C	N
MAL10:598411	N	N	N	N	N	N	N	N	N	N	N	N	N	N	N	N	N	N	N	N	N	N	N	N	N	N	N	N	N	N	N	N	N	N	N	N	N	N	N	N	N	N	N	N	N	N	N	N	N
MAL10:598547	N	N	N	N	N	N	N	N	N	N	N	N	N	N	N	N	N	N	N	N	N	N	N	N	N	N	N	N	N	N	N	N	N	N	N	N	N	N	N	N	N	N	N	N	N	N	T	T	N
MAL10:598793	C	N	N	C	N	C	N	N	C	N	C	N	N	C	N	N	N	N	N	N	N	N	N	N	N	N	N	C	N	N	N	N	N	C	N	N	N	C	N	N	N	N	N	N	C	C	C	C	C
MAL10:599147	G	G	N	G	G	G	G	T	G	G	G	G	G	G	G	N	G	N	G	G	G	G	G	G	G	G	G	G	G	G	G	G	N	G	G	G	G	G	G	G	G	G	G	G	G	G	G	G	G
MAL10:601626	N	N	N	N	N	N	T	N	N	N	N	N	N	N	N	N	N	T	N	N	N	N	N	N	N	N	N	N	N	N	N	N	N	N	N	N	N	N	N	N	N	N	N	N	A	N	A	A	A
MAL10:602171	N	N	N	C	N	C	N	N	C	N	C	N	N	N	N	C	C	N	N	N	N	N	N	N	N	N	N	N	N	N	N	N	N	N	N	N	N	N	N	N	N	N	N	N	C	N	C	C	C
MAL10:602297	N	N	N	N	N	N	N	N	N	N	N	N	N	N	N	N	N	N	N	N	N	N	T	N	N	N	N	N	N	N	N	N	N	T	N	N	N	T	N	N	N	N	N	N	N	T	T	T	T
MAL10:602530	N	N	N	N	N	N	N	N	N	N	N	N	N	N	N	N	N	N	N	N	N	T	N	N	N	N	N	N	N	T	N	N	N	T	N	N	N	T	N	N	N	N	N	N	T	T	T	T	T
MAL10:602878	N	N	G	G	N	G	N	N	N	N	G	N	N	G	N	N	N	N	N	N	G	G	G	N	N	N	N	G	G	N	G	G	N	G	G	G	G	G	G	N	N	N	G	N	G	G	G	G	G
MAL10:603013	N	N	N	N	N	N	N	N	N	N	N	N	N	N	N	N	N	N	N	N	N	N	N	N	N	N	N	N	N	N	N	N	N	N	N	N	N	N	N	N	N	N	N	N	T	N	N	T	T
MAL10:603215	N	N	N	A	N	A	N	N	N	N	A	N	N	A	N	N	A	N	N	N	N	A	N	N	N	N	N	A	A	A	A	N	N	A	A	N	A	A	N	N	A	A	A	N	A	A	A	A	A
MAL10:603362	C	C	N	N	N	N	C	N	C	N	C	N	N	C	N	C	C	N	N	N	N	C	C	N	N	C	N	C	C	C	C	C	N	C	C	C	C	C	C	N	C	N	C	N	C	C	C	C	N
MAL10:604261	C	C	N	C	C	C	C	N	C	C	C	C	N	C	C	C	C	N	N	C	C	C	C	N	N	C	N	C	C	C	C	C	N	C	C	C	C	C	C	N	C	C	C	N	C	C	C	C	C
MAL10:604392	N	N	N	N	N	N	N	N	N	N	N	N	N	N	N	N	N	A	N	N	N	N	N	N	N	N	N	N	N	N	N	N	N	N	N	N	N	T	N	N	N	N	N	N	N	N	N	N	N
MAL10:604672	N	C	N	N	N	N	C	N	N	C	C	N	N	C	N	N	C	N	N	N	N	C	N	N	N	N	N	N	C	C	C	N	N	C	N	C	N	C	C	C	N	N	N	N	C	C	C	C	C
MAL10:604710	N	N	N	T	N	T	N	A	N	N	T	N	N	T	N	N	N	N	N	N	N	N	N	N	N	N	N	N	N	N	N	N	N	T	N	N	N	T	N	N	N	N	N	N	T	T	T	T	T
MAL10:605294	N	N	N	A	N	N	N	T	N	N	A	N	N	A	N	N	A	T	N	A	N	A	N	N	N	N	N	N	N	N	A	N	N	N	A	A	N	A	N	N	N	N	N	N	A	N	A	A	N
MAL10:605629	N	N	N	N	N	N	N	N	N	N	N	N	N	N	N	N	N	N	N	N	N	N	N	N	N	N	N	N	N	N	N	N	N	N	N	N	N	N	N	N	N	N	N	N	T	N	T	T	T
MAL10:606005	N	N	N	N	N	N	N	N	N	N	N	N	N	N	N	N	N	N	N	N	N	N	N	N	N	N	N	N	N	N	N	N	N	N	N	N	N	T	N	N	N	N	N	N	T	T	T	T	T
MAL10:606349	C	C	N	C	C	C	C	N	C	C	C	C	C	N	N	C	C	N	N	C	N	C	N	N	N	N	N	N	N	C	N	C	N	N	N	N	N	N	N	N	C	C	N	N	C	C	N	N	N
MAL10:606540	N	N	N	A	A	A	N	N	A	N	A	N	N	A	N	A	N	N	N	N	N	N	A	N	N	N	N	N	A	A	A	N	N	A	N	N	N	A	N	N	N	N	N	N	A	A	A	A	A
MAL10:607123	T	N	N	T	T	T	T	N	G	N	G	T	N	T	N	N	T	N	N	G	T	T	T	N	N	T	T	N	N	G	T	N	N	T	T	T	N	T	T	N	T	T	T	N	G	N	T	T	T
MAL10:607185	N	N	N	N	N	N	N	N	N	N	G	N	N	N	N	N	N	N	N	N	N	N	N	N	N	N	N	N	N	G	N	N	N	G	N	N	N	N	N	N	N	N	N	N	G	G	G	G	G
MAL10:607336	N	N	N	N	N	N	N	N	N	N	N	A	A	A	N	N	N	N	N	N	N	N	A	N	N	N	N	A	N	N	N	N	N	A	N	N	A	A	N	N	N	A	N	N	N	N	N	N	N
MAL10:607512	G	G	N	G	G	N	N	N	G	G	G	G	G	N	G	G	N	N	N	G	G	G	G	G	G	G	G	G	G	G	G	G	G	G	G	G	G	G	G	G	G	G	G	N	G	G	G	G	G
MAL10:607747	G	N	N	G	G	N	N	N	G	N	N	G	G	N	N	G	N	N	N	G	G	G	G	G	G	G	G	G	G	G	G	G	G	G	N	N	G	G	G	N	G	G	G	G	G	G	G	G	G
MAL10:611282	N	N	N	N	N	N	N	N	N	N	N	N	N	N	N	N	N	N	N	N	N	A	N	N	N	N	N	N	N	N	N	N	N	A	N	N	N	N	N	N	N	N	N	N	A	N	A	A	A
MAL10:611357	C	C	N	C	C	N	N	N	C	C	N	C	C	N	C	C	N	N	N	C	N	C	C	C	N	N	N	C	C	C	C	C	C	C	C	C	C	C	C	N	N	C	C	C	C	C	N	N	C
MAL10:611410	N	N	N	G	N	N	N	N	N	N	N	N	N	N	N	G	N	N	N	N	N	G	N	N	N	N	N	N	N	G	G	N	N	G	N	G	G	N	N	N	N	N	N	N	G	G	N	G	G
MAL10:611546	G	N	N	G	N	N	N	N	G	G	N	N	N	N	N	G	N	N	N	N	G	G	G	G	N	N	G	G	G	G	G	G	N	G	G	G	G	G	G	N	G	G	G	N	G	G	G	G	G
MAL10:611750	N	N	N	G	N	N	N	N	N	N	N	N	N	N	N	N	N	G	N	N	N	G	G	N	N	N	N	N	G	G	G	N	N	G	G	N	N	G	N	N	N	N	N	N	G	G	G	G	G
MAL10:612072	N	N	N	C	N	N	N	N	N	N	N	N	N	N	N	N	N	N	N	N	N	N	C	C	N	N	N	N	N	N	A	N	N	C	N	N	N	C	N	N	N	N	N	N	C	N	A	N	C
MAL10:612776	N	N	N	N	N	N	N	N	N	N	N	N	N	N	N	N	N	N	N	N	N	N	N	N	N	N	N	N	N	N	N	N	N	N	N	N	N	N	N	N	N	N	N	N	N	N	T	N	N
MAL10:613151	N	N	N	T	N	N	N	N	N	N	N	N	N	N	N	T	N	A	N	N	N	N	T	N	N	N	T	T	T	T	T	T	N	T	T	T	N	T	N	N	N	N	N	N	T	T	N	N	T
MAL10:613763	N	N	N	G	N	G	N	N	G	N	G	N	N	G	N	N	N	N	N	N	N	G	G	N	N	N	N	N	G	G	G	G	N	G	G	G	N	N	N	N	G	N	N	N	G	G	G	G	G
MAL10:614236	N	N	N	N	N	N	N	N	N	N	N	N	N	N	N	N	N	N	N	N	N	N	N	N	N	N	N	N	N	N	N	N	N	N	N	N	N	N	N	N	N	N	N	N	N	N	N	N	N
MAL10:615277	N	N	N	T	N	T	N	T	T	N	T	N	N	N	N	N	C	N	N	T	N	N	N	N	N	N	N	N	N	N	T	N	N	T	N	N	N	N	N	N	N	N	N	N	T	N	T	T	T
MAL10:615417	A	A	N	A	N	A	A	N	A	N	A	A	A	A	N	N	A	A	N	A	A	A	A	N	N	A	N	A	A	A	A	A	N	A	A	A	A	A	A	N	A	A	A	N	A	A	A	A	A
MAL10:616371	A	N	N	A	N	A	N	N	A	A	A	N	N	A	A	A	A	N	N	N	N	A	A	N	N	N	N	A	A	A	A	N	N	A	A	A	N	A	A	N	A	A	A	N	A	A	A	A	A
MAL10:618864	N	N	N	N	N	N	N	N	N	N	N	N	N	N	N	N	N	N	N	N	N	N	N	N	N	N	N	N	N	N	N	N	N	N	N	N	N	N	N	N	N	N	N	N	N	N	T	T	N
MAL10:619021	G	G	N	G	G	G	G	N	G	G	G	G	G	G	N	G	G	N	N	G	G	G	G	N	N	G	G	G	G	G	G	G	G	G	G	G	G	G	G	G	G	G	G	G	G	G	G	G	G
MAL10:622078	N	N	G	G	N	G	N	N	N	N	G	N	N	G	N	N	G	N	N	N	N	G	N	N	N	N	N	N	N	G	G	N	N	G	G	N	N	G	N	N	N	G	N	N	G	G	G	G	G
MAL10:622518	C	N	N	C	N	C	C	C	C	N	C	C	C	C	N	C	C	C	N	C	C	C	C	N	N	N	N	C	C	C	C	C	C	C	C	C	N	C	C	N	C	C	C	N	C	C	C	C	C
MAL10:623103	N	N	N	N	N	N	N	N	N	N	T	N	N	T	N	N	N	N	N	N	N	N	N	N	N	N	N	N	N	N	N	N	N	N	N	N	N	N	N	N	N	N	N	N	T	T	T	T	T
MAL10:623247	N	N	N	N	N	N	N	N	N	N	N	N	N	N	N	N	N	N	N	N	N	N	N	N	N	N	N	N	N	C	N	N	N	N	N	N	N	N	N	N	N	N	N	N	C	N	C	C	C
MAL10:624086	N	C	N	N	C	N	N	N	N	C	N	N	N	N	C	C	N	N	N	N	N	N	N	C	N	N	N	N	N	N	N	N	N	N	C	C	N	N	N	C	C	C	N	C	N	N	T	N	T
MAL10:625069	N	N	N	N	N	N	N	N	N	N	N	N	N	N	N	N	N	N	N	N	N	N	N	N	N	N	N	N	N	N	N	N	N	N	N	N	N	N	N	N	N	N	N	N	N	N	N	N	N
MAL10:625303	N	N	N	N	N	N	N	N	N	N	N	N	N	N	N	N	C	N	N	N	N	N	N	N	N	N	N	N	N	N	N	N	N	N	N	N	N	N	N	N	N	N	N	N	C	C	C	C	C
MAL10:627112	N	N	N	N	N	N	N	G	N	N	N	N	N	N	N	N	N	N	N	N	G	G	N	N	N	N	N	N	G	N	G	N	N	N	N	N	N	N	N	N	N	N	G	N	N	N	N	N	G
MAL10:631229	C	C	N	C	C	C	C	C	C	C	C	C	C	C	N	C	C	N	N	C	C	C	C	N	N	C	N	C	C	C	C	C	N	C	C	C	N	C	C	N	N	C	C	N	C	C	C	C	C
MAL10:631275	N	N	N	N	N	N	N	A	N	N	N	N	N	T	N	N	N	N	N	N	N	N	A	N	N	A	N	A	A	A	N	N	A	A	A	A	N	A	N	N	A	A	A	A	N	N	A	A	A
MAL10:631703	N	N	N	N	N	N	N	A	N	N	N	N	N	N	N	N	T	N	N	N	N	N	N	N	N	N	N	N	N	N	N	N	N	N	N	N	N	N	N	N	N	N	T	N	N	N	N	N	N
MAL10:634749	N	N	N	N	N	N	N	N	A	N	A	A	A	A	N	N	N	N	N	N	A	A	A	N	N	A	A	A	A	A	A	N	A	A	A	A	A	A	A	N	N	N	A	N	A	A	A	A	A
MAL10:634870	N	N	N	N	N	N	N	N	N	N	N	N	N	N	N	N	N	C	N	N	N	N	N	N	N	N	N	N	N	N	N	N	N	N	N	N	N	T	N	N	N	N	N	N	N	N	T	N	T
MAL10:641492	N	N	N	N	N	N	N	N	N	N	N	N	N	N	N	N	N	N	N	N	N	N	N	N	N	N	N	N	N	N	N	N	N	N	N	N	N	N	N	N	N	N	N	N	N	N	N	N	T
MAL10:641751	N	N	C	N	N	A	N	N	N	N	A	N	N	N	N	N	A	N	N	N	N	A	A	N	N	N	N	A	A	A	N	A	N	A	N	N	N	N	N	N	N	N	N	N	N	A	N	A	A
MAL10:642079	G	G	N	G	G	G	G	N	G	G	G	G	G	G	N	N	G	N	N	G	N	G	N	N	N	N	N	N	N	G	N	N	N	G	N	N	N	N	N	N	N	G	N	N	G	G	G	N	N
MAL10:642430	N	N	N	N	N	N	N	A	N	N	T	N	N	N	N	N	N	N	N	N	N	N	N	N	N	N	N	N	N	N	N	T	N	T	N	N	N	N	N	N	N	N	N	N	T	T	T	T	T
MAL10:642651	N	N	N	N	N	N	N	N	N	N	N	N	N	N	N	N	N	N	N	N	N	N	N	N	N	N	N	N	N	N	N	N	N	N	N	N	N	N	N	N	N	N	N	N	N	N	N	N	N
MAL10:642683	T	N	N	N	T	N	N	N	N	N	A	N	N	N	N	T	N	N	N	T	N	N	N	N	N	N	N	N	N	N	N	N	N	A	N	N	N	N	N	N	N	N	N	N	N	A	A	T	N
MAL10:643904	N	C	N	N	N	N	N	N	N	N	N	N	N	N	N	N	N	N	N	N	N	C	N	N	N	N	N	N	N	N	N	N	N	N	N	N	N	N	N	N	N	N	N	N	N	N	N	N	N
MAL10:646793	N	N	N	N	N	N	N	N	N	N	N	N	N	N	N	N	N	N	N	N	T	T	N	N	N	N	N	N	N	N	N	N	N	N	N	N	N	N	N	N	N	N	N	N	N	N	T	N	N
MAL10:646928	N	N	N	N	N	N	N	G	N	N	N	N	N	N	N	N	N	N	N	N	N	N	N	N	N	N	N	N	N	N	N	N	N	N	N	N	N	N	N	N	N	N	N	N	N	N	G	N	N
MAL10:647046	C	C	N	C	C	C	C	N	C	C	C	C	N	C	C	C	C	N	C	N	C	C	C	C	C	C	C	C	C	C	C	C	C	C	C	C	C	C	C	C	C	C	C	N	C	C	C	C	C
MAL10:647181	N	N	N	N	N	N	N	N	N	N	N	N	N	N	N	N	N	N	N	N	N	N	N	N	N	N	N	N	N	N	N	N	N	N	N	N	N	N	N	N	N	N	N	N	N	N	N	N	N
MAL10:647318	N	N	N	G	N	G	N	N	N	N	G	N	N	G	N	N	G	N	N	N	N	G	N	N	N	N	N	N	G	G	G	N	G	G	N	N	N	G	N	N	N	N	N	N	G	G	G	G	G
MAL10:647469	N	N	N	C	N	N	C	N	N	N	C	N	N	C	N	N	C	C	N	C	C	C	C	N	N	N	N	C	C	C	C	C	N	C	C	C	C	C	C	N	N	C	C	N	C	C	C	C	C
MAL10:647663	N	N	N	N	N	N	N	N	N	N	N	N	N	N	N	N	N	N	N	N	N	N	N	N	N	N	N	N	T	T	T	T	N	N	N	N	N	N	N	N	N	N	N	N	N	N	T	N	N
MAL10:653137	N	N	N	T	N	N	N	C	T	N	T	N	N	N	N	C	N	N	N	N	N	N	N	N	N	C	N	N	T	T	N	N	N	C	N	N	N	T	N	N	N	N	N	N	T	N	T	T	T
MAL10:656762	N	N	N	C	C	C	N	N	C	N	C	C	N	C	N	C	C	N	N	N	N	C	N	N	N	N	N	N	C	C	N	N	N	C	N	N	N	C	C	N	N	C	N	N	C	C	C	C	C
MAL10:656975	N	N	T	N	N	N	N	N	N	N	N	N	N	N	N	N	N	N	N	N	N	N	N	N	N	N	N	N	N	N	N	N	N	N	N	N	N	N	N	N	N	N	N	N	N	N	N	N	N
MAL10:657055	N	N	N	C	N	N	C	N	N	N	N	C	C	C	N	C	C	N	N	N	N	N	N	N	N	C	N	N	C	N	C	C	C	C	N	C	N	C	C	N	C	C	N	N	N	T	N	N	N
MAL10:657596	N	A	N	A	N	N	N	N	N	N	N	N	N	N	N	N	N	N	N	N	N	N	N	N	N	N	N	N	N	N	N	N	N	N	N	N	N	A	N	N	N	N	N	N	A	N	A	A	A
MAL10:657690	N	N	N	T	N	N	N	C	N	N	N	N	N	N	N	N	N	T	N	N	N	N	N	N	N	N	N	N	N	N	N	N	N	N	N	N	N	N	N	N	N	N	N	N	N	N	N	N	N
MAL10:657937	C	C	N	C	C	C	C	N	C	C	C	C	N	C	C	C	C	N	N	C	C	C	C	C	C	N	N	N	C	C	C	C	C	C	C	C	C	C	C	C	C	C	C	C	C	N	C	C	C
MAL10:658085	A	N	N	A	N	A	A	A	A	A	A	A	A	A	N	N	N	A	N	N	N	A	A	N	N	N	N	N	A	A	A	A	N	N	A	A	A	A	A	N	N	N	N	N	A	N	A	A	A
MAL10:658325	N	N	N	N	N	C	N	T	N	N	N	N	N	N	N	N	C	N	N	N	N	N	N	N	N	N	N	N	N	N	N	N	N	N	N	N	N	N	N	N	N	N	N	N	C	N	C	C	C
MAL10:658467	N	N	N	T	N	N	N	N	N	N	N	N	N	N	N	N	N	N	N	N	N	N	N	C	N	C	N	N	N	N	N	N	C	N	N	N	N	N	N	N	N	N	N	N	N	T	N	T	T
MAL10:661772	C	N	C	C	C	C	C	T	C	N	C	N	N	N	N	N	C	C	N	C	C	C	C	N	N	N	N	N	C	C	C	C	C	C	C	C	C	C	C	C	N	C	C	N	N	N	N	N	N
MAL10:661960	N	N	N	N	N	N	N	N	N	N	N	N	N	N	N	N	N	N	N	N	N	N	N	N	N	N	N	N	N	N	N	N	N	N	N	N	N	N	N	N	N	N	N	N	N	N	N	N	N
MAL10:662319	N	N	N	N	N	N	N	C	N	N	N	N	N	N	N	N	N	N	N	N	N	N	N	N	N	N	N	N	N	N	N	N	N	N	N	N	N	N	N	N	N	N	N	N	N	N	N	N	N
MAL10:662358	N	N	N	N	N	N	N	N	T	N	N	N	N	N	N	N	N	N	N	N	N	N	N	N	N	N	N	N	N	N	N	N	N	N	N	N	N	N	N	N	N	N	N	N	N	N	N	N	N
MAL10:663470	N	N	N	N	N	N	N	N	N	N	N	N	N	N	N	N	N	G	N	N	N	N	N	N	N	N	N	N	N	N	N	N	N	N	N	N	N	N	N	N	N	N	N	N	G	N	G	G	G
MAL10:663535	N	N	N	N	N	N	N	N	N	N	N	N	N	N	N	N	N	N	N	N	N	N	N	N	N	N	N	N	N	N	N	N	N	N	N	N	N	N	N	N	N	N	N	N	N	N	T	N	N
MAL10:663743	N	N	N	N	N	N	N	N	N	N	N	N	N	N	N	N	N	N	N	N	T	T	T	T	T	T	T	T	T	T	T	N	T	T	N	N	T	T	N	N	T	T	T	T	N	N	C	N	N
MAL10:665891	N	N	N	A	N	N	N	N	N	N	A	N	N	N	N	N	N	N	N	N	N	N	N	N	N	N	N	N	N	A	N	N	N	N	N	N	N	N	N	N	N	N	N	N	N	N	N	N	N
MAL10:669305	N	N	N	N	N	N	N	N	N	N	T	T	N	N	N	N	N	N	N	T	N	N	N	N	N	N	N	N	N	N	N	N	N	N	N	N	N	N	N	N	N	N	N	N	N	N	T	T	T
MAL10:669468	N	N	N	G	G	G	N	N	G	N	N	G	G	N	G	N	G	N	N	N	N	N	G	N	N	G	N	N	G	G	G	N	N	G	N	N	N	N	N	N	G	G	N	N	G	G	G	G	G
MAL10:669862	N	N	N	N	N	N	N	N	N	N	N	N	N	N	N	N	N	N	N	N	N	N	N	N	N	N	N	N	N	N	N	N	N	N	N	N	N	N	N	N	N	N	N	N	T	N	T	T	N
MAL10:669907	T	N	N	T	T	N	N	N	N	N	N	T	T	N	N	T	N	N	N	N	T	T	N	N	N	N	N	N	N	N	N	N	N	N	N	N	N	T	N	T	N	N	N	N	N	N	T	T	N
MAL10:670158	N	N	N	G	G	N	N	N	N	N	N	G	N	N	N	N	N	N	N	N	N	N	N	N	N	N	N	N	N	N	G	G	N	G	N	N	N	N	N	N	N	G	N	N	G	G	G	G	G
MAL10:670448	A	A	N	N	A	N	N	N	N	N	N	N	N	N	N	A	N	N	N	A	N	N	N	N	N	N	N	N	N	N	A	N	N	N	N	N	N	N	N	N	N	N	N	N	A	N	A	A	A
MAL10:670575	N	N	N	A	N	N	N	N	N	N	N	N	N	N	N	N	N	N	N	N	N	N	N	N	N	N	N	N	N	N	N	N	N	N	N	N	N	N	N	N	N	N	N	N	A	A	A	N	N
MAL10:670860	N	N	N	T	N	N	N	N	N	N	N	N	N	N	N	N	N	N	N	N	N	N	N	N	N	N	N	N	N	N	N	N	N	N	N	N	N	N	N	N	N	N	N	N	N	N	N	N	T
MAL10:671129	N	N	N	C	C	N	N	N	N	N	N	N	N	N	N	N	N	N	N	N	C	N	C	C	N	C	N	C	C	C	C	C	N	C	N	C	C	C	C	C	C	C	C	N	C	N	C	C	C
MAL10:675339	N	N	N	N	N	N	N	N	N	N	N	N	N	N	N	N	N	N	N	N	N	N	N	N	N	N	N	N	N	N	N	N	N	N	N	N	N	N	N	N	N	N	N	N	N	N	N	G	G
MAL10:675648	N	N	N	C	C	N	N	N	C	N	N	C	N	N	C	C	N	N	N	N	N	C	N	N	N	N	N	N	C	C	C	C	N	C	N	N	C	C	N	N	N	N	C	N	C	C	C	C	C
MAL10:675912	N	N	N	A	N	N	N	N	N	N	N	N	N	N	N	N	N	N	N	N	N	N	N	N	N	N	N	N	N	N	N	N	N	N	N	N	N	N	N	N	N	N	N	N	A	N	A	A	A
MAL10:675978	T	T	N	T	N	N	N	N	T	N	N	T	T	N	T	N	N	C	N	T	T	T	T	N	N	N	N	T	N	T	T	N	N	T	T	N	T	T	T	N	T	N	T	T	T	N	N	N	T
MAL10:676001	N	N	N	N	N	N	N	N	N	N	N	N	N	N	N	N	N	N	N	N	N	N	N	N	N	N	N	N	N	N	N	N	N	N	N	N	N	N	N	N	N	N	N	N	N	N	N	N	N
MAL10:682362	N	N	N	C	N	C	N	N	N	N	C	N	N	N	N	N	N	C	N	N	N	N	N	N	N	N	N	N	N	N	N	N	N	N	N	N	N	N	N	N	N	N	N	N	C	N	N	N	N
MAL10:682486	N	N	N	C	N	N	N	N	N	N	N	N	N	N	N	N	N	N	N	N	N	N	N	N	N	N	N	N	N	N	N	N	N	N	N	N	N	C	N	N	N	N	N	N	N	C	C	N	C
MAL10:686361	N	N	N	N	N	N	N	N	N	N	G	N	N	N	N	N	N	N	N	N	N	G	N	N	N	N	N	N	G	G	N	N	N	G	N	N	N	N	N	N	N	N	N	N	N	N	G	G	G
MAL10:686792	N	N	N	N	N	N	N	N	N	N	N	N	N	N	N	N	N	N	N	N	N	G	N	N	N	N	N	N	N	N	N	N	N	N	N	N	N	N	N	N	N	N	A	N	N	N	G	G	G
MAL10:687043	T	T	N	T	N	T	T	N	T	T	T	N	N	T	N	N	T	N	N	T	T	T	T	N	N	N	N	N	T	T	T	T	T	T	T	T	T	T	T	N	T	N	T	N	T	T	T	T	T
MAL10:687535	N	N	N	N	N	N	N	N	N	N	N	N	N	G	N	N	G	N	N	N	N	G	N	N	G	G	G	N	N	N	N	N	G	N	N	N	G	G	G	G	G	N	N	G	N	N	A	A	N
MAL10:688690	N	A	N	A	N	A	N	N	A	N	N	A	N	A	N	N	N	N	N	N	A	A	A	N	N	A	N	N	A	A	A	A	A	A	A	A	N	A	N	A	N	N	A	N	A	A	A	A	A
MAL10:688956	N	N	N	T	N	N	N	N	N	A	N	N	N	N	A	N	N	N	N	N	T	N	N	N	N	N	N	N	N	N	T	N	N	N	N	N	N	N	N	N	N	N	N	N	T	T	T	T	T
MAL10:690109	N	N	N	N	N	N	N	N	N	N	N	N	N	N	N	N	N	N	N	N	N	N	N	N	A	N	N	N	N	N	N	N	N	N	N	N	N	N	N	N	N	N	N	N	N	N	G	G	G
MAL10:690250	N	N	N	N	N	N	N	N	N	N	N	N	N	N	N	N	N	N	N	N	N	N	N	N	N	N	N	N	N	N	N	N	N	N	N	N	N	N	N	N	N	N	N	N	N	N	T	N	N
MAL10:690402	N	N	N	T	N	T	N	C	T	T	T	N	N	T	N	T	T	N	N	T	N	N	N	N	N	N	N	N	N	N	N	N	N	T	N	N	N	T	N	N	N	T	N	N	T	T	T	T	T
MAL10:690650	C	N	N	C	N	C	C	N	C	N	C	C	C	C	C	C	C	N	N	C	C	C	N	N	N	N	N	N	C	C	C	N	N	N	N	C	N	C	N	N	N	C	C	N	C	C	C	C	C
MAL10:690680	C	C	N	C	C	C	C	N	C	C	C	C	C	C	C	C	C	A	N	C	N	C	N	N	N	N	N	N	N	C	C	C	N	N	N	N	N	C	N	N	C	C	N	N	C	N	C	C	C
MAL10:690706	N	N	N	C	N	C	N	N	C	N	C	N	N	N	N	N	C	N	N	N	C	C	N	N	N	N	N	C	C	C	C	N	N	C	N	N	N	C	N	N	N	C	N	N	N	N	C	C	C
MAL10:692479	N	N	N	C	N	C	N	N	C	N	C	N	N	C	N	C	C	N	N	N	C	C	N	N	N	N	N	N	C	C	C	N	N	N	N	N	N	C	N	N	N	N	C	N	C	C	C	C	C
MAL10:693989	N	N	N	N	N	N	N	N	N	N	N	N	N	N	N	N	N	N	N	N	N	N	N	N	N	N	N	N	N	N	N	N	N	N	N	N	N	N	N	N	N	N	N	N	N	N	N	N	N
MAL10:694043	N	N	N	N	N	N	N	C	N	N	N	N	N	N	N	N	N	N	N	N	N	N	N	N	N	N	N	N	N	N	N	N	N	N	N	N	N	N	N	N	N	N	N	N	N	N	N	N	N
MAL10:694249	N	N	N	A	N	N	N	A	N	N	N	N	N	N	N	N	N	N	N	N	N	N	N	N	N	N	N	N	N	N	A	N	N	N	N	N	N	N	N	N	N	N	N	N	A	A	A	A	A
MAL10:694877	N	N	N	A	N	N	N	N	A	N	N	N	N	N	N	N	A	A	N	A	N	N	N	N	N	N	N	N	N	N	N	N	N	N	N	N	N	N	N	N	N	N	N	N	A	A	A	A	N
MAL10:695280	G	G	N	G	G	G	G	G	G	G	G	G	G	G	N	G	G	N	G	G	N	G	G	N	N	N	G	G	G	N	G	G	G	G	G	G	G	G	G	N	G	G	N	N	G	N	G	G	G
MAL10:695436	N	N	N	C	N	C	N	N	C	C	C	N	N	C	N	C	C	N	N	N	N	N	N	N	N	N	N	N	N	N	C	C	N	N	N	N	N	C	C	N	N	C	N	N	C	C	N	N	N
MAL10:695793	T	T	N	T	N	T	T	N	T	T	T	T	N	T	T	T	T	N	N	T	T	T	T	N	N	N	N	T	T	T	T	T	N	T	T	T	T	T	N	N	T	T	T	T	T	T	T	T	T
MAL10:695824	T	N	N	C	C	T	N	N	C	N	C	N	N	N	C	C	N	N	N	C	T	T	N	N	N	T	T	N	N	N	N	N	T	T	C	N	N	N	T	N	T	T	N	N	C	T	N	C	T
MAL10:696002	N	N	N	G	N	G	N	N	G	N	G	N	N	N	N	N	G	N	N	G	G	G	G	N	N	N	N	N	G	G	G	G	N	G	G	G	G	G	G	N	G	G	G	N	G	G	G	G	G
MAL10:696248	N	N	N	T	T	T	N	N	N	T	T	N	N	N	N	N	N	N	N	N	N	N	N	N	N	N	N	T	T	T	N	N	N	T	N	N	N	T	N	N	N	N	N	N	T	T	N	N	N
MAL10:696420	N	N	N	N	N	N	N	N	N	N	A	N	N	N	N	N	N	N	N	N	N	N	N	N	N	N	N	N	N	N	N	N	N	N	N	N	N	N	N	N	N	N	N	N	N	N	A	A	A
MAL10:699770	N	N	N	N	N	N	N	N	N	N	N	N	N	N	N	N	T	N	N	N	N	N	N	N	N	N	N	N	N	T	N	N	N	T	N	N	N	N	N	N	N	N	N	N	N	T	N	T	T
MAL10:701878	C	C	C	C	N	C	N	N	N	C	C	C	C	C	C	C	C	N	C	C	C	C	C	N	C	C	C	C	C	C	C	C	N	C	C	C	N	C	C	C	C	C	C	N	C	C	C	C	C
MAL10:705604	T	N	N	T	N	N	N	N	N	T	N	N	N	N	N	T	N	N	N	N	T	T	T	T	N	N	T	T	T	T	T	T	N	T	T	T	T	T	T	N	T	T	T	N	T	T	T	T	T
MAL10:705860	N	N	N	N	N	A	N	N	N	N	A	N	N	A	N	N	A	N	N	A	A	A	A	N	N	N	N	A	A	A	N	N	A	A	A	N	N	A	N	N	A	N	A	A	N	N	N	N	N
MAL10:706008	A	N	N	G	N	A	N	N	A	A	A	A	A	A	N	A	A	N	N	A	N	N	N	N	N	N	N	N	N	N	N	N	N	A	N	A	N	A	N	N	N	N	N	N	A	A	N	N	A
MAL10:706232	G	G	N	G	N	N	N	N	G	G	G	G	N	N	N	N	G	N	N	N	G	N	N	N	N	N	N	G	G	G	G	N	N	G	N	G	G	G	N	N	G	G	N	N	G	G	G	G	G
MAL10:706595	N	N	N	N	N	N	N	N	N	N	N	N	N	N	N	N	N	N	N	N	N	N	N	N	N	N	N	N	N	N	N	N	N	N	N	G	N	N	N	N	N	N	N	N	G	N	G	G	G
MAL10:706819	C	C	G	C	C	N	N	N	C	C	N	C	C	N	C	C	N	N	N	C	C	C	C	N	C	C	C	C	C	C	C	C	C	C	C	C	C	C	C	C	C	C	C	C	C	C	C	C	C
MAL10:706841	A	N	N	A	N	N	N	N	A	N	N	N	N	N	N	N	N	N	N	N	N	A	A	N	N	N	N	A	A	A	A	A	N	A	N	N	A	A	N	N	N	N	A	N	A	A	A	A	A
MAL10:707456	N	N	N	N	N	N	N	N	N	N	N	N	N	N	N	N	N	N	N	N	N	N	N	N	N	N	N	N	N	N	N	N	N	N	N	N	N	N	N	N	N	N	N	N	G	N	G	G	G
MAL10:707984	A	A	N	N	N	N	N	N	A	A	N	N	N	N	N	N	N	N	N	N	N	A	N	N	N	N	N	A	A	A	N	N	N	A	N	A	A	A	A	N	N	N	N	N	A	A	A	A	A
MAL10:709635	C	C	N	C	N	N	N	N	C	C	N	N	C	N	N	C	N	N	N	C	N	C	C	N	N	C	N	C	C	C	C	C	N	C	C	C	C	C	C	N	N	N	C	N	C	C	N	N	N
MAL10:709944	N	N	N	G	N	N	N	N	N	N	N	N	N	N	N	N	N	N	N	N	N	N	N	N	N	N	N	G	N	N	N	N	N	G	N	N	N	G	N	N	N	G	N	N	N	N	G	G	N
MAL10:710726	G	G	N	G	G	N	N	N	G	G	N	G	G	N	G	G	N	N	N	G	G	G	G	G	G	G	G	G	G	G	G	G	G	G	G	G	G	G	G	G	G	G	G	G	G	G	G	G	G
MAL10:711625	N	N	N	N	N	N	N	N	N	N	N	N	N	N	N	N	N	N	N	N	N	N	N	N	N	N	N	N	N	N	N	N	N	N	N	N	N	N	N	N	N	N	N	N	N	N	N	N	N
MAL10:711883	G	G	N	G	G	N	N	N	G	G	N	G	G	N	G	G	N	N	N	G	N	G	N	N	N	N	N	N	N	G	N	N	N	G	N	N	N	N	G	N	N	N	N	N	N	G	G	G	G
MAL10:712036	N	N	N	N	N	N	N	N	N	N	N	N	N	N	N	N	N	N	N	N	N	N	N	N	N	N	N	N	N	N	N	N	N	N	N	N	N	N	N	N	N	N	N	N	N	N	N	G	N
MAL10:712174	N	N	N	N	N	N	N	N	N	N	N	N	N	N	N	N	N	N	N	N	N	N	N	N	N	N	N	N	N	N	N	N	N	N	N	N	N	N	N	N	N	N	N	N	N	N	N	N	N
MAL10:712456	A	N	N	A	N	A	N	A	A	A	A	N	N	A	N	A	A	N	N	N	A	A	A	N	N	N	A	A	N	A	A	N	A	A	N	N	N	A	A	N	N	A	N	N	A	A	A	A	A
MAL10:712631	N	N	N	C	N	C	N	N	C	N	C	N	N	N	N	N	C	N	N	N	N	C	C	N	N	N	N	C	N	N	C	C	N	C	N	N	N	N	C	N	N	N	C	N	C	N	C	C	C
MAL10:713220	G	N	N	G	N	G	N	N	G	G	G	N	G	G	N	G	G	N	N	G	G	G	G	N	G	G	N	N	G	G	G	G	N	G	G	N	G	N	G	N	N	N	G	N	G	G	G	G	G
MAL10:713254	N	N	N	N	N	N	N	N	N	N	N	N	N	N	N	N	N	N	N	N	N	G	N	N	N	N	N	N	N	G	G	G	N	N	G	N	N	N	N	N	N	N	N	N	G	G	N	N	G
MAL10:713776	C	C	N	C	C	C	C	N	C	C	C	C	C	N	N	C	C	N	N	N	C	C	C	N	N	C	N	C	C	C	C	C	N	C	C	C	N	N	C	N	N	N	C	N	C	C	C	C	C
MAL10:714025	N	N	N	N	N	N	N	N	N	N	N	N	N	N	N	N	N	N	N	N	N	G	N	N	N	N	N	N	G	G	N	N	N	N	N	N	N	N	N	N	N	N	N	N	G	N	G	G	G
MAL10:714157	N	N	N	N	N	N	N	N	N	N	N	N	N	N	N	N	N	N	N	N	N	N	N	N	N	N	N	N	N	A	N	N	N	N	N	N	N	N	N	N	N	N	N	N	N	N	A	A	N
MAL10:714364	N	N	N	C	N	C	N	N	C	N	C	N	N	N	N	N	C	N	N	N	N	C	C	N	N	N	N	C	C	C	C	N	N	C	C	N	N	N	C	N	N	N	C	N	C	C	C	C	C
MAL10:714556	N	N	N	N	N	N	N	A	N	N	N	N	N	N	N	N	N	N	N	N	N	N	N	N	N	N	N	N	N	N	N	N	N	N	N	N	N	N	N	N	N	N	N	N	N	N	N	N	N
MAL10:714607	N	T	N	N	N	N	T	C	N	N	N	N	N	N	N	N	T	C	N	N	N	T	N	N	N	N	N	T	T	T	N	N	N	N	N	T	N	N	N	N	N	N	N	N	N	N	N	N	N
MAL10:716215	A	N	N	A	A	A	N	N	A	A	A	A	A	A	A	N	A	N	N	A	A	A	A	N	N	N	A	A	A	A	A	N	A	A	A	A	N	N	A	N	N	N	A	N	A	A	A	A	A
MAL10:716467	C	C	N	C	C	C	C	N	C	C	C	C	C	C	C	C	C	N	N	C	N	T	C	N	T	C	C	C	C	C	C	C	C	C	C	C	C	C	C	N	T	C	C	C	C	C	C	C	C
MAL10:716826	G	G	C	G	G	G	G	N	G	G	G	G	G	G	G	G	G	N	N	G	G	G	G	N	N	G	N	G	G	G	G	G	G	G	G	G	G	G	G	G	N	G	G	G	G	G	G	G	G
MAL10:717185	N	N	N	G	N	G	N	N	G	N	N	N	N	G	N	N	N	N	N	N	N	N	N	N	C	N	C	N	N	N	N	N	N	G	N	N	N	G	N	C	N	N	N	C	G	N	G	G	G
MAL10:717222	C	C	A	C	C	C	C	N	C	C	C	C	C	C	C	C	C	A	N	C	C	C	C	N	C	C	C	C	C	C	C	C	C	C	C	C	C	C	C	C	C	C	C	C	C	C	C	C	C
MAL10:718487	C	C	N	C	C	C	C	N	C	C	C	C	C	C	C	C	C	N	N	C	C	C	C	N	C	C	C	C	C	C	C	C	C	C	C	C	C	C	C	N	N	C	C	C	C	C	C	C	C
MAL10:718575	N	N	N	G	N	N	N	G	G	G	G	N	G	N	N	N	G	N	N	G	N	G	N	N	N	N	N	G	G	G	G	G	N	G	G	N	G	G	G	N	N	G	G	N	G	G	G	G	G
MAL10:718764	N	N	N	N	N	N	N	N	N	N	N	N	N	N	N	N	N	N	N	N	N	N	N	N	N	N	N	N	N	N	N	N	N	N	N	N	N	N	N	N	N	N	N	N	N	N	G	G	G
MAL10:718932	N	N	N	N	N	N	N	N	N	N	N	N	N	N	N	N	N	G	N	N	N	N	N	N	N	N	N	N	N	N	N	N	N	N	N	N	N	N	N	N	N	N	N	N	N	N	N	N	N
MAL10:719289	N	N	N	N	N	N	N	G	N	N	N	N	N	N	N	N	N	G	N	N	N	N	N	N	N	N	N	A	N	N	N	N	N	N	N	N	N	N	N	N	N	N	N	N	N	N	A	A	A
MAL10:719629	N	N	N	G	N	N	N	A	N	N	G	N	N	N	N	N	N	N	N	N	N	N	G	N	N	N	N	N	G	G	N	N	N	G	N	N	N	N	N	N	N	N	G	N	N	N	G	G	G
MAL10:719922	N	N	N	N	N	N	N	A	N	N	A	N	N	A	N	N	N	N	N	N	N	N	A	N	A	N	A	A	A	A	N	N	A	A	A	A	N	N	A	N	N	N	N	N	A	A	A	A	A
MAL10:720617	N	N	N	N	N	N	N	A	N	N	A	N	N	A	N	N	N	N	N	N	N	N	N	N	N	N	N	N	N	N	N	N	N	N	N	N	N	N	N	N	N	N	N	N	A	N	A	A	A
MAL10:720652	N	N	N	N	N	T	N	C	N	N	N	N	N	N	N	N	N	N	N	N	N	N	N	N	N	N	N	N	N	N	N	N	N	N	N	N	N	N	N	N	N	N	N	N	N	N	N	N	N
MAL10:720852	N	N	N	N	N	N	N	G	N	N	G	N	N	N	N	N	N	N	N	N	N	N	N	N	N	N	N	N	G	G	N	N	N	N	N	N	N	G	N	N	N	N	N	N	G	N	G	G	G
MAL10:721046	N	N	N	N	N	A	N	N	N	N	N	N	N	A	N	A	N	N	N	N	A	A	N	N	N	N	N	A	A	N	A	A	N	A	A	N	N	A	A	N	N	A	N	N	N	N	A	A	A
MAL10:721204	G	G	N	G	G	N	G	N	G	N	G	G	G	G	N	G	G	N	G	G	G	G	G	G	G	G	G	G	G	G	G	G	G	G	G	G	G	G	G	G	G	G	G	G	G	G	N	N	N
MAL10:721369	N	N	A	A	A	A	N	G	A	N	A	N	N	A	N	N	A	N	N	A	A	A	A	A	N	A	A	A	A	A	A	N	A	A	A	A	A	A	A	N	A	A	A	N	A	A	A	A	A
MAL10:722288	N	N	N	N	N	N	N	N	N	N	N	N	N	N	N	N	N	N	N	N	N	N	N	N	N	N	N	N	N	N	N	N	N	N	N	N	N	N	N	N	N	N	N	N	C	N	C	C	C
MAL10:722345	N	N	N	N	N	N	N	N	N	N	T	N	N	C	N	N	C	N	N	N	N	T	N	N	N	N	N	N	N	N	C	N	N	N	T	N	N	N	N	N	N	N	N	N	T	N	C	C	C
MAL10:724539	N	N	N	C	N	N	N	N	N	C	C	N	N	N	N	N	C	N	N	N	C	C	N	N	N	N	N	N	C	C	C	C	N	N	C	C	N	C	C	N	N	N	N	N	C	C	C	C	C
MAL10:724854	N	N	N	N	N	N	N	T	N	N	T	N	N	N	N	N	N	N	N	N	N	T	N	N	N	N	N	N	N	T	N	N	N	N	N	N	N	N	N	N	N	N	N	N	T	N	T	T	T
MAL10:725007	N	N	N	T	N	T	N	A	N	N	N	N	N	T	N	N	T	N	N	N	T	T	T	N	N	N	N	N	T	T	T	T	N	T	T	N	N	T	T	N	N	N	T	N	T	T	T	T	T
MAL10:725201	C	C	N	C	C	C	C	N	C	C	C	N	N	C	N	C	C	N	N	C	C	C	C	N	N	C	N	N	C	C	C	C	N	C	C	C	N	C	C	N	N	C	C	N	C	C	C	C	C
MAL10:725373	T	N	N	N	T	T	N	N	T	N	T	N	N	N	N	N	N	N	N	N	N	N	T	N	N	N	N	N	N	N	N	N	N	N	N	T	N	N	N	N	N	N	N	N	T	N	N	N	T
MAL10:727447	N	T	N	T	N	N	T	A	T	T	T	N	N	T	N	T	T	N	N	N	T	T	T	N	N	T	N	N	T	T	T	T	N	T	T	T	T	T	T	N	N	N	T	N	T	N	T	T	T
MAL10:727642	N	N	N	N	N	N	N	N	N	N	N	N	N	N	N	N	N	N	N	N	N	G	N	N	N	N	N	N	N	G	N	N	N	N	N	N	N	N	N	N	N	N	N	N	G	N	G	G	G
MAL10:727855	N	N	N	N	N	N	N	N	N	N	T	N	N	N	N	N	N	N	N	N	N	N	N	N	N	N	N	N	N	N	N	N	N	N	N	N	N	G	N	N	N	N	N	N	T	N	G	G	G
MAL10:727937	N	N	N	C	N	C	N	N	N	N	C	T	N	C	N	N	N	N	N	N	N	N	N	N	N	N	T	N	N	T	N	N	T	N	N	T	N	N	T	N	N	N	N	T	C	N	C	N	N
MAL10:728005	N	N	N	N	N	N	N	N	N	N	N	N	N	N	N	N	N	N	N	N	N	N	N	N	N	N	N	N	N	N	N	N	N	N	N	N	N	N	N	N	N	N	N	N	N	N	N	N	N
MAL10:728131	N	N	N	N	N	T	N	N	N	N	T	N	N	T	N	T	N	N	N	N	T	T	T	N	N	T	N	N	T	T	N	N	N	T	T	T	T	T	T	N	N	N	T	N	N	N	N	N	T
MAL10:729829	G	G	G	G	N	G	G	N	G	G	G	G	G	G	N	N	G	N	N	G	G	G	G	N	G	G	N	G	G	G	G	G	N	G	G	G	N	G	G	G	G	G	N	G	G	G	G	G	G
MAL10:730003	A	G	G	G	G	G	G	A	G	N	G	G	G	G	G	G	G	N	G	G	G	G	G	G	G	G	G	G	N	G	G	G	G	G	G	G	G	G	G	G	G	G	G	G	G	G	N	N	G
MAL10:730879	N	N	N	N	N	N	N	N	N	N	N	N	N	N	N	N	N	N	N	N	N	N	N	N	N	N	N	N	N	T	N	N	N	N	T	N	N	T	N	N	N	N	N	N	T	N	T	T	T
MAL10:731075	G	G	N	G	N	G	G	N	G	G	G	G	G	G	N	G	G	N	N	G	N	G	G	N	N	G	N	N	G	G	G	G	N	G	G	G	G	G	G	N	N	G	G	N	G	N	G	G	G
MAL10:731344	N	N	N	T	N	N	N	N	N	N	T	N	N	N	N	N	N	N	N	N	N	N	N	N	N	N	N	T	N	T	N	N	N	T	T	N	N	T	N	N	N	N	N	N	T	N	N	N	T
MAL10:731892	N	N	N	N	N	N	N	N	N	N	N	N	N	N	N	N	N	N	N	N	N	N	N	N	N	N	N	N	N	N	N	N	N	N	N	N	N	N	N	N	N	N	N	N	N	N	G	N	N
MAL10:732044	N	N	N	N	N	N	N	N	N	N	N	N	N	N	N	N	N	N	N	N	N	N	N	N	N	N	N	N	N	N	N	N	N	N	N	N	N	N	N	N	N	N	N	N	N	N	N	N	N
MAL10:732150	T	T	N	T	T	T	T	N	T	T	N	N	T	N	T	N	T	N	N	T	T	T	T	T	T	T	T	T	T	T	T	T	N	N	T	T	T	N	T	T	T	T	T	T	N	T	N	N	N
MAL10:732313	N	N	N	G	N	N	N	N	N	G	N	G	N	N	N	N	N	N	G	N	N	N	N	N	N	N	N	N	N	N	N	N	N	N	N	N	N	G	N	N	N	G	N	N	N	N	N	N	N
MAL10:735613	N	N	N	N	N	N	N	N	N	N	A	N	N	N	N	N	N	N	N	N	A	N	G	N	N	N	N	N	N	N	G	G	G	N	G	N	G	G	G	N	N	G	N	N	N	G	A	A	A
MAL10:738491	A	N	N	N	N	A	N	N	A	N	A	N	N	N	N	A	N	N	N	N	N	A	A	N	N	N	N	N	N	N	A	A	N	A	N	N	N	A	A	N	N	A	N	N	A	A	A	A	A
MAL10:738750	C	C	N	C	C	C	C	N	C	C	C	C	C	C	C	C	C	N	C	C	C	C	C	C	C	C	C	C	C	C	C	C	C	C	C	C	C	C	C	C	C	C	C	N	C	C	C	C	C
MAL10:738936	N	N	N	N	G	N	N	N	N	G	G	N	N	N	N	N	N	N	N	N	N	N	N	N	N	N	N	N	N	N	N	N	N	N	N	N	N	N	N	N	N	N	N	N	N	N	N	N	N
MAL10:739219	N	N	N	N	N	N	N	N	N	N	T	N	N	N	N	N	N	N	N	N	N	T	N	N	N	N	N	N	N	N	N	N	N	N	N	N	N	N	N	N	N	N	N	N	N	T	N	N	N
MAL10:739293	N	N	N	N	N	N	N	N	N	N	N	N	N	N	N	N	N	N	N	N	N	N	N	N	N	N	N	N	N	N	N	N	N	N	N	N	N	N	N	N	N	N	N	N	G	N	G	N	G
MAL10:739481	N	N	N	C	N	C	N	N	C	C	C	N	N	N	N	C	C	N	N	N	N	C	C	N	N	N	N	N	C	C	N	N	N	C	N	N	N	C	N	N	N	C	C	N	C	C	C	C	C
MAL10:739791	N	N	N	N	N	N	N	N	N	N	N	N	N	N	N	N	N	T	N	N	N	N	N	N	N	N	N	N	N	N	N	N	N	N	N	N	N	N	N	N	N	N	N	N	C	N	C	C	C
MAL10:740228	T	T	N	A	N	N	N	N	T	T	N	T	T	N	T	T	N	A	N	T	T	T	T	T	N	T	N	T	T	T	T	T	T	T	N	T	N	T	N	N	T	T	T	N	T	N	T	T	T
MAL10:740507	T	T	N	T	N	N	N	N	N	N	N	N	N	N	N	N	N	N	N	N	T	T	T	N	N	N	N	N	T	T	T	T	T	T	T	N	T	T	T	N	N	T	T	T	T	T	N	N	T
MAL10:740708	N	N	N	G	G	N	N	N	G	N	N	G	N	N	N	G	N	N	G	N	G	G	N	N	N	N	N	G	N	G	N	G	N	G	N	G	N	G	N	N	N	N	N	N	G	G	G	G	G
MAL10:741058	C	N	N	C	C	N	N	N	C	C	N	C	C	N	C	C	N	N	N	C	N	C	N	N	N	N	N	C	C	C	C	C	N	C	N	C	C	C	C	N	C	C	C	C	C	C	C	C	C
MAL10:741239	C	N	N	C	C	N	N	N	C	C	N	C	C	N	C	C	N	N	N	C	C	C	C	C	N	C	N	C	C	C	C	C	C	C	C	C	C	C	C	C	C	C	C	C	C	C	C	C	C
MAL10:741322	G	N	N	G	G	N	N	N	G	G	N	G	G	N	G	G	N	N	N	G	N	G	N	N	N	N	G	N	N	N	N	N	N	G	N	N	N	G	N	N	N	N	N	N	G	N	N	N	N
MAL10:741493	N	N	N	N	N	N	N	N	N	N	N	N	N	N	N	N	N	G	N	N	N	N	N	N	N	N	N	N	N	N	N	N	N	N	N	N	N	N	N	N	N	N	N	N	A	N	N	N	A
MAL10:741531	N	N	N	G	N	N	N	N	N	N	N	G	N	N	N	G	N	N	N	G	N	N	N	N	N	N	N	N	N	N	N	N	N	G	N	N	N	N	N	N	N	N	N	N	N	N	G	G	N
MAL10:742015	A	A	N	A	A	N	N	N	A	A	N	A	A	N	A	A	N	N	N	A	N	A	A	N	A	A	N	N	A	A	A	A	A	A	N	A	A	A	A	N	A	A	A	A	A	A	A	A	A
MAL10:742422	N	N	N	N	N	N	N	N	N	N	N	N	N	N	N	N	N	N	A	N	N	N	N	N	N	N	N	N	N	N	N	N	N	N	N	N	N	N	N	N	N	N	N	N	N	T	T	T	T
MAL10:742737	N	N	N	T	N	N	N	N	T	N	N	N	N	T	T	T	N	N	N	N	N	N	N	N	N	N	N	N	N	N	N	N	N	N	N	N	N	N	N	N	N	N	N	N	N	N	T	T	N
MAL10:742884	N	N	N	N	N	N	N	N	N	N	N	N	N	N	N	N	N	N	N	N	N	N	N	N	N	N	N	N	N	N	N	N	N	N	N	N	N	G	N	N	N	N	N	N	N	N	N	N	G
MAL10:743230	N	N	T	N	N	N	N	N	N	N	N	N	N	N	N	N	N	N	N	T	N	N	N	N	N	N	N	N	N	N	T	T	N	N	N	N	N	N	N	N	N	N	N	N	N	N	N	N	N
MAL10:747657	A	A	N	N	N	N	N	N	N	N	N	N	N	N	N	N	N	N	N	N	N	N	N	N	N	N	N	N	N	N	N	N	N	N	N	N	N	N	N	N	N	N	N	N	N	G	G	G	G
MAL10:747734	N	N	N	N	N	N	N	N	N	N	A	N	N	N	N	N	N	N	N	N	N	N	N	N	N	N	N	N	N	N	N	N	N	N	N	N	N	N	N	N	N	N	A	N	N	N	N	N	N
MAL10:747882	A	A	N	A	A	A	A	N	A	A	A	N	N	A	A	A	A	N	N	N	A	A	A	N	A	A	A	A	A	A	A	A	A	A	A	A	A	A	A	A	A	N	A	N	A	A	A	A	A
MAL10:748025	N	N	N	G	N	N	N	N	G	N	G	N	N	N	N	N	G	N	N	N	N	G	N	N	N	N	N	N	N	N	N	N	N	N	N	N	N	G	G	N	N	N	G	N	G	G	G	G	G
MAL10:748201	N	N	N	A	N	A	N	N	N	N	A	A	N	A	N	N	A	N	N	A	A	A	A	N	A	A	N	N	N	A	A	N	N	A	N	A	A	A	A	A	N	A	A	N	A	N	A	A	A
MAL10:748254	N	N	N	N	N	N	N	N	N	N	N	N	N	N	N	N	N	N	N	N	N	N	N	N	N	N	N	N	N	N	N	N	N	A	N	N	N	N	N	N	N	N	N	N	N	A	A	A	A
MAL10:748472	N	N	N	T	N	N	N	N	N	N	N	N	N	N	N	N	N	N	N	N	N	N	N	N	N	N	N	N	N	N	N	N	N	T	N	N	N	N	N	N	N	N	N	N	N	N	T	T	T
MAL10:748658	N	N	N	G	N	N	N	N	N	N	N	N	N	N	N	N	N	N	N	N	N	N	N	N	N	N	N	N	N	G	N	N	N	G	N	N	G	G	N	N	N	N	N	N	N	N	G	G	G
MAL10:750269	N	N	N	N	N	N	N	N	N	N	T	N	N	N	N	N	N	N	N	N	N	T	N	N	N	N	N	N	N	N	N	N	N	T	N	N	N	T	N	N	N	N	N	N	N	T	T	T	T
MAL10:751059	N	N	N	N	N	N	N	N	N	N	N	N	N	N	N	N	N	N	N	N	N	N	N	N	N	N	N	N	N	N	N	N	N	N	N	N	N	N	N	N	N	N	N	N	N	N	T	T	T
MAL10:751464	N	N	N	N	N	N	N	N	N	N	N	N	N	N	N	N	N	N	N	N	N	N	N	N	N	N	N	N	N	N	N	N	N	N	N	N	N	N	N	N	N	N	N	N	N	N	N	T	N
MAL10:751858	N	N	N	N	N	N	N	N	N	N	G	N	N	N	N	N	N	N	N	N	N	N	N	N	N	N	N	N	N	G	N	N	N	N	N	N	N	N	N	N	N	N	N	N	N	N	G	G	G
MAL10:752829	G	G	N	G	G	G	G	N	G	G	G	G	G	N	G	G	G	N	N	G	G	G	G	N	N	N	N	G	N	G	N	N	N	G	N	G	G	G	G	N	N	G	G	N	G	G	G	G	G
MAL10:752995	N	N	N	A	N	N	N	N	N	N	A	N	N	A	N	N	N	N	N	N	N	A	N	N	N	N	N	N	N	N	N	N	N	N	N	N	N	A	N	N	N	G	N	N	A	A	A	A	A
MAL10:753280	N	N	N	A	N	N	N	N	N	N	A	N	N	N	N	N	N	N	N	N	N	N	N	N	N	N	N	N	A	N	N	N	N	A	N	N	N	A	N	N	N	N	A	N	N	N	N	N	A
MAL10:753430	N	N	N	N	N	N	N	N	N	N	T	N	N	N	N	N	T	N	N	N	N	T	T	N	N	N	N	N	T	T	T	N	N	T	N	N	N	C	T	N	N	T	N	N	N	T	T	T	T
MAL10:753530	N	N	N	T	N	N	N	T	T	T	T	N	N	T	T	N	T	N	N	T	N	T	N	N	N	N	N	N	T	T	T	N	N	T	N	N	N	T	N	N	N	N	N	N	T	T	T	T	T
MAL10:754118	G	N	N	G	G	G	G	N	G	G	G	G	G	G	G	G	G	N	N	G	G	G	G	G	G	G	G	G	G	G	G	G	G	G	G	G	G	G	G	G	G	G	G	G	G	G	G	G	G
MAL10:754815	N	N	N	N	N	N	N	A	N	N	N	N	N	N	N	T	N	N	N	N	N	N	N	N	N	N	N	N	N	N	N	N	N	N	N	N	N	N	N	N	N	N	N	N	N	N	T	T	N
MAL10:754900	N	N	N	N	N	N	N	N	N	N	N	N	N	N	N	N	N	N	N	N	N	N	N	N	N	N	N	N	C	N	N	N	C	N	N	N	N	N	N	N	C	N	N	N	N	N	N	N	N
MAL10:758484	N	C	N	C	C	C	N	N	N	N	C	N	N	N	N	N	N	N	N	N	N	N	N	N	N	N	N	N	N	N	C	N	N	T	N	T	N	N	N	N	N	T	N	N	T	N	C	C	N
MAL10:759066	N	N	A	N	N	N	G	N	N	G	N	N	N	N	N	N	A	N	N	G	N	N	G	N	N	N	N	N	N	N	N	N	N	N	G	N	N	N	N	N	N	N	G	N	G	A	N	N	A
MAL10:759258	N	N	N	N	N	N	N	N	N	N	N	N	N	N	N	N	N	N	N	N	N	A	N	N	N	N	N	N	N	N	N	N	N	N	N	N	N	N	N	N	N	N	N	N	N	N	A	A	A
MAL10:759517	N	N	N	G	N	N	N	N	N	N	G	N	N	N	N	N	N	G	N	N	N	N	N	N	N	N	N	N	N	G	N	N	N	G	N	N	N	N	N	N	N	N	N	N	G	G	G	G	G
MAL10:759764	T	N	N	T	T	T	N	N	T	T	T	N	T	N	N	T	T	N	N	T	T	T	T	N	N	N	N	T	T	T	T	T	T	T	N	N	T	T	T	N	N	T	T	N	T	T	T	T	T
MAL10:760419	G	G	N	G	G	G	N	N	G	G	G	G	G	N	G	G	G	N	N	G	G	G	G	N	N	N	G	G	G	G	G	G	G	G	G	G	G	G	G	N	G	G	G	N	G	G	G	G	G
MAL10:760831	A	N	N	A	A	N	N	N	N	N	A	N	N	N	N	A	A	N	N	N	N	A	A	N	N	N	N	A	A	A	A	A	A	A	A	A	A	A	N	N	N	A	A	N	A	A	A	A	A
MAL10:760857	A	A	N	A	A	N	N	N	A	A	N	A	A	N	A	A	N	N	N	A	A	A	A	A	A	A	A	A	A	A	A	A	A	A	A	A	A	A	A	A	A	A	A	A	A	A	A	A	A
MAL10:761003	N	N	N	N	N	N	N	N	N	N	N	N	N	N	N	N	N	N	N	N	N	N	N	N	N	N	N	N	N	N	N	N	N	N	N	G	N	N	N	N	N	N	N	N	G	G	G	G	G
MAL10:761439	G	G	N	G	G	N	N	N	G	G	N	G	G	N	G	G	N	G	N	G	G	G	G	G	N	N	G	G	G	G	G	G	N	G	N	G	G	G	N	N	G	G	G	G	G	G	G	G	G
MAL10:762039	N	N	N	T	N	N	N	N	T	N	N	N	T	N	N	N	N	A	N	T	T	T	T	N	N	T	N	T	T	T	T	T	T	T	T	T	N	T	N	N	N	T	T	N	T	N	T	T	T
MAL10:762297	N	N	N	N	N	N	N	N	N	N	N	N	N	N	N	N	N	N	N	N	N	N	N	N	N	N	N	N	N	N	N	N	N	N	N	N	N	N	N	N	N	N	N	N	N	N	A	A	N
MAL10:762489	N	N	N	N	N	N	N	N	N	N	N	N	N	N	N	N	N	N	N	N	N	A	N	N	N	N	N	N	N	N	N	N	N	A	N	N	N	A	N	N	N	N	N	N	A	A	A	N	A
MAL10:762553	N	N	N	N	N	N	N	N	N	N	N	N	N	N	N	N	N	N	N	N	N	N	N	N	N	N	N	N	N	N	N	N	N	N	N	N	N	N	N	N	N	N	N	N	N	N	N	N	G
MAL10:762796	N	N	N	N	N	N	N	N	N	N	N	N	N	N	N	N	N	N	N	N	N	N	N	N	N	N	N	N	N	N	N	N	N	N	N	N	N	N	N	N	N	N	N	N	N	N	N	N	N
MAL10:762821	N	N	N	N	N	N	N	N	N	N	N	N	N	N	N	N	N	N	N	N	N	N	N	N	N	N	N	N	N	N	N	N	N	N	N	N	N	N	N	N	N	N	N	N	N	N	A	N	N
MAL10:762861	N	A	N	N	N	N	N	N	N	N	N	N	N	N	N	N	N	N	N	N	A	A	N	N	N	N	N	N	A	N	A	A	N	A	A	A	N	N	A	N	N	N	N	N	A	A	N	A	A
MAL10:763185	N	N	N	A	N	A	A	A	A	A	A	N	N	A	A	A	A	N	N	N	A	A	A	A	N	A	A	A	A	A	A	A	A	A	A	A	A	A	A	A	A	A	A	A	A	A	A	A	A
MAL10:763834	C	C	N	C	C	C	N	N	C	C	C	N	C	C	N	N	C	N	N	C	C	C	C	N	N	C	C	C	C	C	C	C	C	C	N	N	C	C	C	N	N	C	C	N	C	C	C	C	C
MAL10:763916	N	N	N	C	N	C	N	N	N	N	C	N	N	C	N	N	C	N	N	N	C	C	C	N	N	C	N	N	C	C	C	C	C	C	N	C	C	C	N	N	N	C	N	N	N	C	C	C	C
MAL10:764090	G	G	T	G	G	N	G	N	G	G	N	G	G	N	G	N	N	N	N	G	N	N	N	N	N	N	N	N	N	N	N	N	N	N	N	N	G	G	N	N	N	G	N	N	G	N	N	N	N
MAL10:766218	G	G	N	G	G	G	G	N	G	N	G	G	G	G	G	G	G	N	N	G	N	G	G	N	N	N	N	G	G	G	G	G	G	G	N	N	G	G	G	N	N	G	N	N	G	G	G	G	G
MAL10:766276	A	N	N	N	A	N	N	N	A	A	A	N	N	A	N	N	A	N	N	N	N	N	A	N	N	N	N	N	N	N	N	N	N	N	N	N	N	A	N	N	N	N	N	N	N	N	N	N	N
MAL10:766559	N	N	N	C	N	N	N	N	N	N	N	N	N	N	N	N	N	N	N	N	N	N	N	N	N	N	N	N	C	C	C	N	N	C	N	N	N	N	N	N	N	N	N	N	C	C	C	C	C
MAL10:767071	G	G	N	G	G	G	G	G	G	G	G	N	G	G	G	N	G	N	N	G	G	G	G	N	G	G	G	G	G	G	G	G	G	G	G	G	G	G	G	G	G	G	G	G	G	G	N	N	G
MAL10:767334	N	N	N	A	A	N	A	N	N	A	N	A	N	N	N	A	N	N	G	A	N	N	A	A	N	N	N	N	A	A	N	N	N	N	A	A	N	N	N	N	A	A	A	A	A	A	N	N	N
MAL10:767412	N	G	N	G	G	N	N	N	N	N	N	N	N	N	N	G	N	N	N	N	N	N	N	N	N	N	N	N	N	N	N	N	N	N	N	N	N	N	N	N	N	N	N	N	N	N	N	N	N
MAL10:767709	N	N	N	N	N	N	N	T	N	N	N	N	N	N	N	N	N	N	N	N	N	N	N	N	N	N	N	N	N	N	N	N	N	N	N	N	N	N	N	N	N	N	N	N	N	N	N	N	N
MAL10:767972	N	N	N	A	N	N	N	A	N	N	N	N	N	N	N	N	N	N	G	N	N	N	A	N	N	G	N	N	N	N	A	N	N	A	N	N	N	A	N	N	G	N	N	N	N	N	A	A	A
MAL10:768248	N	N	N	C	N	N	N	T	N	N	C	N	N	N	N	C	N	N	N	N	N	N	N	N	N	N	N	N	N	N	N	N	N	N	N	N	N	N	N	N	N	N	N	N	N	N	C	C	C
MAL10:768410	C	C	N	C	C	C	C	N	C	C	C	C	C	C	C	N	C	N	G	C	C	C	C	N	N	C	C	C	C	C	C	C	C	C	C	C	C	C	C	N	N	C	C	N	C	C	C	C	C
MAL10:768819	G	N	N	G	G	G	N	N	G	N	G	N	N	N	N	N	G	N	N	N	N	N	N	N	N	N	N	N	G	G	N	N	N	N	N	G	N	N	N	N	N	N	N	N	N	G	T	N	G
MAL10:769210	G	G	N	G	G	G	G	N	G	N	G	G	G	G	N	N	G	N	N	G	G	G	G	N	N	G	G	G	G	G	G	G	G	G	G	G	N	N	G	N	N	N	G	G	G	G	G	G	G
MAL10:769855	N	N	N	T	T	N	N	N	T	T	T	T	T	N	N	N	T	N	N	T	T	T	N	N	N	T	T	T	T	T	T	T	T	T	T	T	T	T	T	T	N	N	N	N	T	T	T	T	T
MAL10:770064	A	A	N	A	A	A	A	N	A	A	A	A	A	A	A	A	A	N	N	A	A	A	A	A	A	A	A	A	A	A	A	A	A	A	A	A	A	A	A	A	A	A	A	A	A	A	A	A	A
MAL10:770124	N	N	N	C	N	N	N	N	C	C	C	C	N	N	N	N	C	N	N	C	C	C	N	N	N	C	N	C	C	C	C	C	N	C	C	C	N	C	C	N	N	N	C	C	C	C	C	C	C
MAL10:770227	N	N	N	T	N	T	N	N	T	N	T	T	N	T	N	T	T	N	N	T	T	T	T	N	N	T	T	T	T	T	T	T	T	T	T	T	T	T	T	T	T	T	T	T	T	T	T	T	T
MAL10:770424	G	G	N	G	G	N	N	N	G	G	G	G	G	G	G	G	G	N	N	G	G	G	G	N	N	G	N	G	G	G	G	G	N	G	G	G	N	G	G	N	N	N	G	G	G	G	G	G	G
MAL10:770454	N	N	N	A	N	A	A	N	A	N	N	N	N	A	N	N	A	N	N	N	A	A	A	N	N	A	N	A	A	A	A	A	N	A	A	A	A	A	A	N	N	A	A	A	A	A	A	A	A
MAL10:770876	N	N	N	N	N	N	N	N	N	N	N	N	N	N	N	N	N	N	N	N	N	N	N	N	N	N	N	N	N	N	A	N	N	A	N	N	N	A	N	N	N	A	N	N	N	N	A	N	A
MAL10:771164	N	N	N	T	T	N	N	N	T	T	T	N	N	T	N	T	N	N	N	T	T	T	T	N	N	T	N	T	T	T	T	T	N	T	T	T	N	T	T	N	N	N	T	N	T	T	T	T	T
MAL10:771443	C	C	N	C	C	N	C	N	C	C	C	C	C	C	C	C	C	N	N	C	C	C	C	N	C	C	N	C	C	C	C	C	C	C	C	C	N	C	C	N	C	C	C	N	C	C	C	C	C
MAL10:771508	C	C	N	C	C	N	C	N	C	C	C	C	C	C	C	C	C	N	N	C	C	C	C	N	N	C	N	C	C	C	C	C	N	C	N	N	N	C	C	N	N	C	N	N	C	C	C	C	C
MAL10:771775	C	C	G	C	C	C	C	N	C	C	C	C	C	C	C	C	C	N	N	C	C	C	C	C	C	C	C	C	C	C	C	C	C	C	C	C	C	C	C	C	C	C	C	C	C	C	C	C	C
MAL10:773589	G	G	N	G	G	G	G	T	G	G	G	G	G	G	G	G	G	N	N	G	G	G	G	G	G	G	G	G	G	G	G	G	G	G	G	G	G	G	G	G	G	G	G	G	G	G	G	G	G
MAL10:773730	N	N	N	T	N	T	N	N	T	T	T	N	N	T	N	N	T	N	N	N	N	N	N	N	N	N	N	N	N	N	N	N	N	N	N	N	N	N	N	N	N	N	N	N	N	N	T	T	N
MAL10:774235	N	N	N	G	N	N	N	N	N	N	G	N	N	G	N	N	N	N	N	N	N	N	N	N	N	N	N	N	N	N	N	N	N	N	N	N	N	N	N	N	N	N	N	N	G	N	G	G	G
MAL10:775063	N	N	N	N	N	N	N	N	N	N	N	N	N	N	N	N	N	A	N	N	N	N	N	N	N	N	N	N	N	N	N	N	N	N	N	N	N	N	N	N	N	N	N	N	N	N	N	N	N
MAL10:775139	N	N	N	C	N	N	N	C	N	N	C	N	N	N	N	N	N	N	N	N	N	N	N	N	N	N	N	N	N	N	C	N	N	N	N	N	N	C	N	N	N	N	N	N	N	C	C	C	C
MAL10:775325	N	N	N	N	N	N	N	N	N	N	N	N	N	N	N	N	A	N	N	N	A	A	A	N	N	N	N	A	A	A	A	A	N	A	N	A	N	A	A	N	N	N	A	N	N	N	N	N	N
MAL10:775717	G	G	N	G	G	G	G	G	G	G	G	N	G	G	G	G	G	N	N	G	G	G	G	N	G	N	G	N	G	G	G	N	N	G	G	G	N	G	G	N	N	G	G	N	G	G	G	G	G
MAL10:775748	T	T	N	T	T	T	T	N	T	T	T	T	T	T	T	T	T	N	N	T	T	T	T	T	T	T	N	T	T	T	T	T	T	T	T	T	T	T	T	N	T	T	T	T	T	T	T	T	T
MAL10:776034	N	N	N	A	A	A	N	N	N	N	A	N	N	A	N	N	N	N	N	A	A	A	A	A	N	A	A	A	A	A	A	A	A	A	A	A	A	A	A	A	N	A	A	A	A	A	A	A	A
MAL10:776349	C	C	N	C	C	C	C	N	C	C	C	C	C	C	C	C	C	N	N	C	C	C	C	C	N	N	C	C	C	C	C	C	C	C	C	C	C	C	C	C	C	C	C	C	C	C	C	C	C
MAL10:776499	C	C	N	C	C	C	C	N	C	C	C	C	C	C	C	N	C	N	N	C	C	C	C	C	C	C	N	N	C	C	C	C	N	C	C	C	C	C	C	C	C	C	C	C	C	N	C	C	C
MAL10:777004	N	N	N	N	N	N	N	N	N	N	N	N	N	N	N	N	N	N	N	N	N	G	N	N	N	N	N	N	N	N	N	N	N	N	N	N	N	N	N	N	N	N	N	N	N	N	G	G	G
MAL10:777600	T	N	N	T	T	T	T	N	T	T	T	T	T	T	N	T	T	N	N	T	T	T	T	T	N	T	N	N	T	T	T	T	N	T	T	T	T	T	T	N	T	T	T	T	T	N	T	T	T
MAL10:777800	C	C	N	C	C	C	C	N	C	C	C	C	C	C	C	C	C	C	N	C	C	C	C	C	C	C	C	C	C	C	C	C	C	C	C	C	C	C	C	C	C	C	C	C	C	N	C	C	C
MAL10:777892	N	N	N	N	N	N	N	N	N	N	N	N	N	N	N	N	N	N	N	N	N	N	C	N	N	N	N	N	N	N	A	N	N	C	C	N	N	N	N	N	N	N	C	C	N	N	A	A	A
MAL10:778033	A	N	N	A	N	A	A	N	A	N	A	A	A	N	N	N	N	N	N	N	A	A	A	A	A	A	N	N	A	A	A	A	N	A	A	A	N	A	A	A	N	N	A	A	A	N	A	A	A
MAL10:778252	N	N	N	G	N	G	G	N	G	G	G	N	N	G	N	N	G	N	N	G	G	G	G	N	N	G	N	N	G	G	G	G	N	G	G	G	G	G	G	N	G	N	G	N	G	N	G	G	G
MAL10:779050	G	G	N	G	G	G	G	N	G	G	G	G	G	G	G	G	G	N	N	G	G	G	G	G	G	G	N	N	G	G	G	G	G	G	G	G	G	G	G	G	G	G	G	G	G	N	G	G	G
MAL10:779124	N	N	N	N	N	N	N	N	N	N	N	N	N	N	N	N	N	N	N	N	N	N	N	N	N	N	N	N	N	N	A	N	N	T	N	N	N	T	N	N	N	N	N	N	T	N	N	T	T
MAL10:779434	N	N	N	N	N	N	N	N	N	N	T	N	N	N	N	N	N	N	N	N	N	T	N	N	N	N	N	N	N	T	T	N	N	T	N	T	N	T	N	N	N	N	T	N	T	N	T	T	T
MAL10:779722	N	N	N	N	N	N	N	N	N	N	G	N	N	N	N	N	N	N	N	N	N	G	N	N	N	N	N	N	N	N	N	N	N	N	N	N	N	G	N	N	N	N	N	N	G	N	G	G	G
MAL10:787876	N	N	N	C	N	N	C	N	C	N	C	C	N	C	N	C	C	N	N	C	N	N	C	N	N	N	N	N	N	N	C	N	N	C	N	N	C	N	N	N	N	C	N	N	C	N	C	N	C
MAL10:791598	C	C	N	C	N	C	C	N	C	C	C	C	C	C	C	C	C	N	N	C	C	C	C	C	C	C	C	C	C	C	C	C	C	C	C	C	C	C	C	C	C	C	C	C	C	C	C	C	C
MAL10:795954	N	N	N	N	N	N	N	N	N	N	T	N	N	T	N	N	N	N	N	N	N	N	T	N	N	N	N	T	N	N	N	N	N	N	N	N	T	T	T	N	N	T	N	N	N	N	N	C	T
MAL10:796485	N	N	N	N	N	N	N	N	C	N	C	N	N	C	N	N	C	N	N	C	N	N	C	N	N	N	N	C	C	C	C	N	N	C	N	N	N	C	C	N	N	C	C	N	C	N	C	C	C
MAL10:796994	C	C	N	C	N	C	C	N	C	C	C	C	C	C	C	C	C	N	N	C	C	C	C	N	N	C	C	C	C	C	C	C	C	C	C	C	C	C	C	N	C	C	C	C	C	C	C	N	C
MAL10:797184	N	N	N	N	N	N	N	C	N	N	C	N	N	N	N	N	N	T	N	N	N	C	N	N	N	N	N	N	N	C	C	N	N	N	N	N	N	C	N	N	N	N	N	N	C	C	C	C	C
MAL10:797323	C	C	N	C	C	C	C	N	C	C	C	C	C	C	C	C	C	N	N	C	C	C	C	N	C	C	C	C	C	C	C	C	C	C	C	C	C	C	C	C	C	C	C	C	C	C	C	C	C
MAL10:797509	N	N	N	N	N	N	N	N	N	N	N	N	N	N	N	N	N	N	N	N	N	N	N	N	N	N	N	N	N	N	N	N	N	N	N	N	N	N	N	N	N	N	N	N	N	T	N	N	N
MAL10:797800	N	N	N	G	N	N	N	N	N	N	N	G	N	N	N	N	N	G	N	N	N	N	N	N	N	N	N	N	N	N	G	N	N	G	N	N	N	N	N	N	N	N	N	N	G	G	G	G	G
MAL10:797998	C	C	N	C	C	C	C	N	C	C	C	C	C	C	C	N	C	N	N	C	C	C	C	C	C	C	C	C	C	C	C	C	C	C	C	C	C	C	C	C	C	C	C	C	C	C	C	C	C
MAL10:798119	N	N	N	N	N	N	N	N	N	N	T	N	N	A	N	N	T	N	N	N	N	T	T	N	N	N	N	N	T	T	T	N	N	T	N	N	T	T	T	N	N	T	N	N	T	T	T	T	T
MAL10:798702	G	N	N	G	G	G	N	N	N	N	N	N	N	G	N	N	G	N	N	G	N	N	N	N	N	N	N	N	N	N	N	N	N	N	N	N	N	N	N	N	N	N	N	N	N	N	N	N	N
MAL10:799277	N	T	N	T	N	T	T	N	T	N	T	N	N	T	N	T	T	N	N	T	T	T	T	T	N	N	N	T	N	T	T	T	N	T	N	T	T	T	T	N	T	T	T	N	T	N	N	N	N
MAL10:799418	G	N	N	G	N	G	N	N	G	G	G	G	N	N	N	G	G	A	N	G	G	G	G	G	N	N	N	G	G	G	G	G	N	G	G	G	G	G	G	N	G	G	G	G	G	G	G	G	G
MAL10:801111	N	A	N	A	N	N	N	N	A	N	N	A	N	N	N	N	A	N	N	N	N	N	A	N	N	N	N	A	A	A	A	A	N	C	N	N	A	A	N	N	N	N	N	N	A	A	A	A	A
MAL10:801618	G	G	N	A	G	N	N	N	N	G	N	G	G	N	G	G	N	N	N	G	N	G	G	N	G	G	G	G	N	G	G	G	N	A	G	G	G	G	G	N	N	A	G	G	G	G	N	G	G
MAL10:802028	C	C	N	C	C	N	N	N	C	C	N	C	C	N	C	C	N	T	C	C	C	C	C	C	C	C	C	C	C	C	C	C	C	C	C	C	C	C	C	C	C	C	C	C	C	C	C	C	C
MAL10:802926	C	C	N	G	G	N	N	N	C	C	N	N	N	N	C	C	N	N	N	C	N	G	G	N	N	N	N	N	N	N	G	G	N	C	N	N	N	G	N	N	N	G	N	N	N	C	G	G	N
MAL10:803184	C	C	N	C	C	N	N	N	C	C	N	C	C	N	C	C	N	N	N	C	C	C	C	N	C	C	N	C	C	C	C	C	C	C	C	C	C	C	C	N	N	C	C	C	C	C	C	C	C
MAL10:804980	N	N	N	N	N	N	N	N	N	N	N	N	N	N	N	N	N	C	N	N	N	N	N	N	N	N	N	N	N	N	T	N	N	T	N	N	T	T	N	N	N	N	T	N	T	T	T	T	T
MAL10:805334	N	N	N	N	N	N	N	N	N	N	N	N	N	N	N	N	N	N	N	N	N	N	N	N	N	N	N	N	N	N	N	N	N	N	N	N	N	N	N	N	N	N	N	N	C	N	C	C	C
MAL10:805505	N	N	N	C	N	N	N	N	N	N	N	N	N	N	N	N	N	N	N	N	N	N	N	N	N	N	N	N	N	C	N	N	N	N	N	N	N	C	N	N	N	C	N	N	C	C	C	N	C
MAL10:806069	N	N	N	N	N	N	N	N	N	N	N	N	N	N	N	N	N	G	N	N	N	N	N	N	N	N	N	N	N	N	N	N	N	N	N	N	N	N	N	N	N	N	N	N	N	N	N	N	N
MAL10:806408	N	T	N	N	N	N	N	N	N	N	N	N	N	N	N	N	N	N	N	N	N	N	N	N	N	N	N	N	N	N	N	N	N	N	N	N	N	N	N	N	N	N	N	N	T	T	T	T	T
MAL10:808632	C	C	N	C	C	N	N	N	C	C	N	C	C	N	C	C	N	N	C	C	C	C	C	C	C	C	C	C	C	C	C	C	C	C	C	C	C	C	C	C	C	C	C	C	C	C	C	C	C
MAL10:808863	N	N	N	T	N	N	N	N	N	N	N	N	N	N	N	N	N	N	N	T	T	N	T	N	N	N	T	T	T	T	T	T	N	G	N	N	T	T	N	N	T	T	T	N	N	T	N	N	T
MAL10:813254	N	C	N	N	N	N	N	C	N	N	N	N	N	N	N	N	N	N	N	N	N	N	N	N	N	N	N	N	N	N	T	N	N	N	N	N	N	N	N	N	N	N	C	C	N	N	N	T	T
MAL10:816293	G	G	N	G	N	G	G	N	G	G	G	G	G	G	G	G	G	N	N	G	N	G	N	N	N	G	G	G	N	G	G	N	N	G	N	G	N	G	N	N	N	G	G	N	G	G	G	G	G
MAL10:817007	N	N	N	N	N	N	N	N	N	N	G	N	N	N	N	N	N	N	N	N	N	G	N	N	N	N	N	N	N	G	N	N	N	G	N	N	N	G	N	N	N	N	N	N	G	G	G	G	G
MAL10:817189	C	C	N	C	C	C	C	N	C	C	C	C	N	C	N	C	C	N	N	C	C	C	C	N	C	C	C	C	C	C	C	C	C	C	C	C	C	C	C	N	C	C	C	C	C	C	C	C	C
MAL10:817456	C	N	N	N	N	N	C	N	C	C	N	N	N	N	N	C	N	N	N	N	N	N	N	N	C	C	N	N	N	N	N	N	C	C	N	N	N	T	N	C	N	N	N	N	N	N	N	N	N
MAL10:818225	N	N	N	N	N	N	N	N	N	N	T	N	N	N	N	N	N	N	N	N	N	N	N	N	N	N	N	N	N	N	N	N	N	T	N	N	N	T	N	N	N	N	N	N	T	T	T	T	T
MAL10:818457	N	C	N	N	N	N	N	N	C	C	C	N	N	N	N	N	N	N	N	N	N	C	N	N	N	N	N	N	N	C	N	N	N	C	N	N	N	C	N	N	N	N	C	N	C	C	C	C	C
MAL10:819870	N	N	N	C	N	C	N	N	C	N	C	N	N	C	N	C	C	N	T	C	N	N	N	N	N	N	N	N	N	N	C	N	N	N	N	N	N	C	N	N	N	N	N	N	N	C	C	C	C
MAL10:820038	N	A	N	N	N	N	N	N	A	N	A	N	N	A	N	N	A	N	N	N	A	A	A	N	N	N	N	A	N	A	N	N	N	A	N	N	N	A	A	N	N	A	A	N	A	A	A	A	A
MAL10:820431	N	N	N	N	N	N	N	N	N	N	N	N	N	N	N	N	N	N	N	N	T	T	N	N	N	T	N	T	T	T	N	N	T	T	N	N	T	T	N	N	N	N	N	N	N	N	N	N	N
MAL10:823041	G	G	N	G	G	G	G	N	G	G	G	G	G	G	G	G	G	N	N	G	G	G	G	N	N	N	G	G	G	G	G	G	G	G	G	G	G	G	G	N	G	G	G	G	G	G	G	G	G
MAL10:823199	T	T	T	T	T	T	T	N	T	T	T	T	N	T	T	T	T	N	T	T	T	T	T	T	T	T	T	T	T	T	T	T	T	T	T	T	T	T	T	T	T	T	T	T	T	T	T	T	T
MAL10:823469	N	N	N	N	N	N	N	N	N	N	G	N	N	N	N	N	N	N	N	N	N	N	N	N	N	N	N	N	G	N	N	N	N	N	N	N	N	N	N	N	N	N	N	N	N	G	G	G	G
MAL10:823809	N	N	N	N	N	N	N	N	N	N	C	N	N	N	N	N	N	N	N	N	N	N	N	N	N	N	N	N	N	C	N	N	N	C	N	N	N	N	N	N	N	N	N	N	C	C	C	C	C
MAL10:824146	N	N	N	T	N	N	N	N	N	N	T	N	N	T	N	N	N	N	N	N	N	N	N	N	N	N	N	N	N	T	T	N	N	T	N	N	N	T	N	N	N	N	N	N	T	T	N	N	T
MAL10:824242	N	N	N	G	N	N	N	N	N	N	G	N	N	N	N	N	G	N	N	N	N	G	G	N	N	N	N	N	G	G	G	N	N	G	N	G	N	G	N	N	N	G	G	N	G	G	G	G	G
MAL10:825665	A	A	N	A	A	A	A	N	A	A	A	A	A	A	N	A	A	N	N	A	A	A	A	N	N	N	A	A	A	A	A	A	N	A	N	A	N	A	A	N	A	A	A	A	A	A	A	A	A
MAL10:828089	N	N	N	A	N	N	N	N	N	N	A	N	N	N	N	N	N	N	N	N	N	N	N	N	N	N	N	N	N	A	N	N	N	A	N	N	N	A	N	N	N	A	N	N	N	A	N	N	N
MAL10:828378	N	N	N	C	C	C	N	N	C	C	C	C	N	C	N	C	C	N	N	C	N	C	N	N	N	N	N	N	N	C	C	C	N	C	N	N	N	C	N	N	N	C	N	N	N	C	N	N	N
MAL10:828615	N	N	N	N	N	N	N	N	N	N	N	N	N	N	N	N	N	N	N	N	N	N	N	N	N	N	N	N	N	N	N	N	N	A	N	N	N	N	N	N	N	N	N	N	N	N	N	N	N
MAL10:830376	N	N	N	G	N	N	N	N	N	N	G	N	N	N	N	G	N	N	N	N	N	G	G	N	N	N	N	N	G	G	G	N	N	G	N	N	N	G	N	N	N	N	N	N	G	G	G	G	G
MAL10:830745	N	N	N	A	N	N	N	N	N	N	N	N	N	N	N	N	N	N	N	N	N	A	N	N	N	N	N	N	N	N	N	N	N	A	N	N	N	N	N	N	N	N	N	N	N	A	N	N	N
MAL10:830769	N	N	N	N	N	N	N	N	N	N	N	N	N	N	N	N	N	N	N	N	N	N	N	N	N	N	N	N	N	N	N	N	N	N	N	N	N	N	N	N	N	N	N	N	N	N	T	T	T
MAL10:831291	N	N	N	C	N	C	N	N	N	N	C	N	N	N	N	N	N	N	N	N	N	N	N	N	N	N	N	N	N	N	N	N	N	C	N	N	N	N	N	N	N	N	N	N	C	C	C	C	C
MAL10:831679	N	N	N	T	N	N	N	N	N	N	N	N	N	N	N	N	N	N	N	N	N	N	N	N	N	N	N	N	N	N	N	N	N	N	N	N	N	T	N	A	N	N	N	N	T	T	T	T	N
MAL10:832033	A	N	N	A	N	N	N	N	N	N	A	N	N	N	N	N	A	N	N	A	A	A	A	N	N	N	N	A	N	N	A	A	A	A	N	N	A	N	N	N	N	N	A	N	A	A	A	A	A
MAL10:832474	A	N	A	A	A	A	A	N	A	A	A	N	N	A	A	A	A	N	N	A	N	N	N	N	N	N	N	N	A	A	A	A	N	A	N	N	N	A	N	N	N	A	N	N	A	A	A	A	A
MAL10:833314	N	N	N	C	N	C	N	N	N	N	N	N	N	N	N	N	N	N	N	N	N	N	N	N	N	N	N	N	N	N	N	N	N	N	N	N	N	N	N	N	N	N	N	N	C	N	C	C	C
MAL10:833473	N	N	N	N	N	N	N	N	N	N	N	N	N	N	N	N	N	N	N	N	N	N	N	N	N	N	N	N	N	N	N	N	N	N	N	N	N	N	N	N	N	N	N	N	N	N	N	N	N
MAL10:833777	N	N	N	T	N	N	N	N	N	N	N	N	N	N	N	N	N	N	N	N	N	N	N	N	N	N	N	N	N	N	N	N	N	N	N	N	N	N	N	N	N	N	N	N	N	N	N	N	N
MAL10:835535	N	N	N	N	N	N	N	N	N	N	N	N	N	N	N	N	N	N	N	N	N	C	N	N	N	N	N	N	N	C	N	N	N	N	N	N	N	N	N	N	N	N	N	N	C	C	C	C	C
MAL10:835728	N	N	N	N	N	N	N	N	N	N	N	N	N	N	N	N	N	N	N	N	N	N	N	N	N	N	N	N	N	N	N	N	N	N	N	N	N	C	N	N	N	N	N	N	C	C	C	C	C
MAL10:835957	G	N	N	G	G	N	N	N	G	N	N	G	G	N	G	G	N	N	N	G	N	G	N	N	N	N	N	N	N	N	G	G	N	G	N	N	N	N	N	N	N	N	N	N	G	N	G	G	G
MAL10:836233	N	N	N	N	N	N	N	N	N	N	N	N	N	N	N	N	N	N	N	N	N	N	N	N	N	N	N	N	N	N	N	N	N	N	N	N	N	N	N	N	N	N	N	N	N	N	N	N	N
MAL10:837018	N	N	N	N	N	N	N	N	N	N	N	N	N	N	N	N	N	N	N	N	N	N	N	N	N	N	N	N	N	N	N	N	N	N	N	N	N	N	N	N	N	N	N	N	N	N	N	N	N
MAL10:838302	N	N	N	N	N	N	N	N	N	N	N	N	N	N	N	N	N	N	N	N	N	N	N	N	N	N	N	N	N	N	N	N	N	N	N	N	N	N	N	N	N	N	N	N	N	N	N	N	N
MAL10:838435	N	N	N	N	N	N	N	N	N	N	N	N	N	N	N	N	N	N	N	N	N	N	N	N	N	N	N	N	N	N	N	N	N	N	N	N	N	N	N	N	N	N	N	N	C	N	C	C	C
MAL10:840996	N	N	N	N	N	N	N	N	N	N	N	N	N	N	N	N	N	N	N	N	N	N	N	N	N	N	N	A	N	N	N	N	N	N	N	N	N	A	N	N	N	N	N	A	N	N	N	N	N
MAL10:842699	N	N	N	N	N	N	N	N	N	N	N	N	N	N	N	N	N	N	N	N	N	N	N	N	N	N	N	N	N	N	N	N	N	N	N	N	N	N	N	N	N	N	N	N	N	N	A	N	N
MAL10:846099	N	N	N	N	N	N	N	N	N	N	N	N	N	N	N	N	N	N	N	N	N	N	N	N	N	N	N	N	N	N	N	N	N	N	N	N	N	N	N	N	N	N	N	N	N	N	N	N	N
MAL10:849348	N	N	N	G	N	N	N	N	N	N	N	N	N	G	N	G	N	N	N	N	N	N	N	N	N	N	N	N	N	N	N	N	N	N	N	N	N	N	N	N	N	G	N	N	G	G	N	G	G
MAL10:850003	N	N	N	G	G	G	N	N	N	G	G	G	N	G	N	N	N	N	N	G	N	G	N	N	N	G	N	N	N	N	G	G	N	G	N	N	N	N	N	N	N	N	N	N	G	G	G	G	G
MAL10:850220	N	N	N	T	N	T	N	T	N	N	N	N	N	N	N	N	N	N	N	N	T	T	N	N	N	T	N	N	N	N	N	T	T	T	N	N	N	T	N	N	N	T	T	N	N	T	T	T	T
MAL10:850354	N	N	C	C	N	N	N	N	N	N	N	N	N	N	N	N	N	N	N	N	N	C	N	N	N	N	N	N	N	N	C	N	N	C	N	N	N	N	N	N	N	N	N	N	N	N	C	N	C
MAL10:851385	N	N	T	N	N	N	N	N	N	T	N	N	N	N	N	N	N	N	N	N	N	N	N	N	N	N	N	N	N	N	N	N	N	N	N	N	N	N	N	N	N	N	N	N	N	N	N	N	N
MAL10:851690	N	N	N	N	N	N	N	N	N	N	N	N	N	N	N	N	N	N	N	N	N	N	N	N	N	N	N	N	N	N	N	N	N	N	N	N	N	N	N	N	N	N	N	N	N	N	N	N	N
MAL10:852064	N	N	N	N	N	N	N	N	N	N	N	N	N	N	N	N	N	N	N	N	N	N	N	N	N	N	N	N	N	N	N	N	N	N	N	N	N	N	N	N	N	N	N	N	N	N	N	N	N
MAL10:852451	N	N	N	N	N	N	N	N	N	N	N	N	N	N	N	N	N	N	N	N	N	T	N	N	N	N	N	N	N	T	N	N	N	N	N	N	N	N	N	N	N	N	N	N	N	N	T	T	N
MAL10:852631	N	N	N	C	N	C	N	N	N	N	N	C	N	C	N	N	N	N	N	C	N	N	N	N	N	N	N	N	N	C	N	N	N	C	N	N	N	N	N	N	N	C	N	N	C	N	C	N	C
MAL10:852743	N	N	T	N	N	N	N	N	N	N	N	N	N	T	N	N	T	N	N	N	N	N	N	N	N	N	N	N	N	N	N	N	N	T	N	N	N	N	N	N	N	N	N	N	T	T	T	T	T
MAL10:852992	N	T	N	N	N	N	N	N	N	T	N	N	N	N	N	N	N	N	N	N	N	N	N	N	N	N	N	N	N	N	N	N	N	N	N	N	N	N	N	N	N	N	N	N	N	N	N	N	N
MAL10:853073	N	N	N	T	N	N	N	N	N	N	N	N	N	N	N	N	N	N	N	N	N	T	N	N	N	N	N	N	N	N	N	N	N	N	N	N	N	N	N	N	N	N	N	N	T	T	T	N	N
MAL10:853252	N	N	N	N	N	N	N	A	N	N	N	N	N	N	N	N	N	N	N	N	N	N	N	N	N	N	N	N	N	N	N	N	N	N	N	N	N	N	N	N	N	N	N	N	N	N	N	T	N
MAL10:854073	N	N	N	N	N	N	N	N	N	N	N	N	N	N	N	N	N	N	N	N	N	N	N	N	N	N	N	N	N	N	N	N	N	N	N	N	N	N	N	N	N	N	N	N	N	N	T	T	N
MAL10:854952	N	N	N	N	N	C	N	C	N	C	N	C	C	N	N	N	C	N	C	N	N	N	N	N	N	N	N	N	N	N	N	N	N	N	N	N	N	N	C	C	N	N	N	N	N	N	N	N	N
MAL10:855305	N	N	N	N	N	N	N	N	N	N	N	N	N	N	N	N	N	N	N	N	N	N	N	N	N	N	N	N	N	N	N	N	N	N	N	N	N	N	N	N	N	N	N	N	N	N	T	N	T
MAL10:855399	N	N	N	N	N	N	N	N	N	N	N	N	N	N	N	N	N	N	N	N	N	N	N	N	N	N	N	N	N	N	N	N	N	N	N	N	N	N	N	N	N	N	N	N	N	N	N	N	N
MAL10:855608	N	C	N	C	C	C	C	C	N	C	C	C	N	C	N	N	C	N	N	N	C	C	C	N	N	C	C	C	C	C	C	C	N	C	C	C	C	C	C	N	C	C	C	C	C	C	C	C	C
MAL10:856233	C	C	N	C	C	C	C	N	C	C	C	C	C	C	N	N	C	N	N	C	C	C	C	N	N	N	N	N	N	C	C	N	N	C	N	N	N	C	N	N	N	C	C	N	C	C	C	C	C
MAL10:857919	G	G	N	G	G	G	G	N	G	G	G	G	G	G	G	G	G	N	N	G	N	G	G	G	N	N	N	G	G	G	G	G	G	G	N	N	N	G	N	N	G	G	G	N	G	G	G	G	G
MAL10:858064	N	G	N	N	N	N	G	N	N	N	N	N	N	N	N	N	N	N	N	N	N	N	N	N	G	N	G	N	N	N	N	N	N	N	N	N	N	N	N	N	G	N	N	N	N	N	A	A	N
MAL10:858286	C	N	N	C	C	C	C	N	C	C	C	C	N	C	C	C	C	N	N	C	N	C	N	N	N	N	N	C	N	C	C	N	N	C	C	N	C	C	N	N	N	C	C	N	C	C	C	C	C
[truncated: 31,719 more rows]
[truncated: 91 more columns]
